# Supplementary material for: Cytoskeleton Protein BmACT1 Is Potential for the Autophagic Function and Nuclear Localization of BmAtg4b in Bombyx mori
Source: Cells. 2023 Mar 15;12(6):899. doi: 10.3390/cells12060899 (PMC10047584; doi:10.3390/cells12060899)
Supplement: Supplementary file 1 [file cells-12-00899-s001.zip]

Archive with 3 entries (3 files):
- cells-2178314-supplementary.pdf
- Supplementary Table S3ú║23923-BmAtg4a-His-immunoprecipitated protein.xlsx
- Supplementary Table S4ú║23923-BmAtg4b-HA-immunoprecipitated protein.xlsx
