# Supplementary material for: Cytoskeleton Protein BmACT1 Is Potential for the Autophagic Function and Nuclear Localization of BmAtg4b in Bombyx mori
Source: Cells. 2023 Mar 15;12(6):899. doi: 10.3390/cells12060899 (PMC10047584; doi:10.3390/cells12060899)
Supplement: Supplementary file 1 [file cells-12-00899-s001.zip › Supplementary Table S3ú║23923-BmAtg4a-His-immunoprecipitated protein.xlsx]

## Sheet: Proteins
Protein FDR Confidence: Combined	Accession	Description	Sum PEP Score	Coverage [%]	# Peptides	# PSMs	# Unique Peptides	# AAs	MW [kDa]	calc. pI	Score Sequest HT: Sequest HT	Gene Symbol	Biological Process	Cellular Component	Molecular Function	Abundances (Normalized): F1: Sample	Modifications
High	H9JR08	RNA helicase OS=Bombyx mori OX=7091 PE=3 SV=1	273.318	49	31	296	23	628	68.9	6.95	653.62			other cell component	nucleic acid binding activity;other molecular function	1.5396e+09
High	H9JQ14	Uncharacterized protein OS=Bombyx mori OX=7091 PE=3 SV=1	254.353	40	19	188	19	524	57.6	8.97	453.12		RNA metabolism OR transcription;other metabolic processes			1.84949e+09
High	H9J9Y3	ANK_REP_REGION domain-containing protein OS=Bombyx mori OX=7091 PE=4 SV=1	246.105	37	44	100	44	1574	168	8.62	194.31				nucleic acid binding activity	3.07482e+08
High	H9JS78	DZF domain-containing protein OS=Bombyx mori OX=7091 PE=4 SV=1	238.977	35	31	136	31	1027	111.1	9.04	340.04				nucleic acid binding activity;other molecular function	8.76022e+08
High	H9J2U6	PUA domain-containing protein OS=Bombyx mori OX=7091 GN=101744752 PE=3 SV=1	237.639	57	28	217	28	510	57.2	9.23	360.2	101744752	RNA metabolism OR transcription;other metabolic processes		nucleic acid binding activity;other molecular function	7.99973e+08
High	H9IX17	Ribos_L4_asso_C domain-containing protein OS=Bombyx mori OX=7091 GN=692659 PE=3 SV=1	229.495	50	26	329	26	434	48.8	11.58	726.08	692659	protein metabolism;other metabolic processes	translational apparatus	other molecular function	2.503e+09
High	Q64FN2	40S ribosomal protein S3a OS=Bombyx mori OX=7091 PE=2 SV=1	208.652	67	27	174	27	263	29.7	9.64	376.1		protein metabolism;other metabolic processes	cytosol;translational apparatus	other molecular function	1.88068e+09
High	H9JEC8	BAT2_N domain-containing protein OS=Bombyx mori OX=7091 PE=4 SV=1	196.365	28	44	83	44	1975	216.4	9.23	145.6					3.69833e+08	Phosphoprotein
High	H9JJI4	RRM domain-containing protein OS=Bombyx mori OX=7091 GN=101746268 PE=4 SV=1	179.69	42	28	157	28	593	66.5	9.92	356.04	101746268			nucleic acid binding activity	1.61068e+09
High	Q8N0P2	Heat shock cognate protein OS=Bombyx mori OX=7091 GN=BmHSC70-4 PE=2 SV=1	176.09	47	26	94	21	649	71.1	5.47	215.8	BmHSC70-4			other molecular function	3.58431e+08
High	H9JWR0	UBA domain-containing protein OS=Bombyx mori OX=7091 PE=4 SV=1	169.28	27	16	213	16	844	88.7	7.31	445.27					1.21565e+09
High	Q4JI71	FK506-binding protein OS=Bombyx mori OX=7091 GN=FKBP45 PE=2 SV=1	166.789	54	21	219	21	402	44.7	4.86	375.53	FKBP45			other molecular function	1.3516e+09
High	H9JB77	SAM_MT_RSMB_NOP domain-containing protein OS=Bombyx mori OX=7091 GN=101741314 PE=3 SV=1	166.091	31	26	101	26	791	89.1	8.78	228.36	101741314	RNA metabolism OR transcription;other metabolic processes;other biological processes	nucleus	nucleic acid binding activity;other molecular function	703688181
High	H9JQ89	Nucleoprotein TPR OS=Bombyx mori OX=7091 PE=3 SV=1	163.342	28	47	63	47	1871	208.9	5.08	113.09		transport	nucleus		1.01801e+08
High	H9JVK4	Uncharacterized protein OS=Bombyx mori OX=7091 PE=3 SV=1	162.447	47	18	163	18	400	45.5	10.13	317.27		protein metabolism;other metabolic processes	translational apparatus;other cell component	other molecular function	1.02078e+09
High	H9IS48	Uncharacterized protein OS=Bombyx mori OX=7091 GN=101742289 PE=3 SV=1	162.411	56	17	138	17	315	32.9	10.2	268.78	101742289	RNA metabolism OR transcription;other metabolic processes		nucleic acid binding activity;other molecular function	5.59543e+08
High	H9J5Y5	Cysteine protease OS=Bombyx mori OX=7091 PE=3 SV=1	155.986	45	12	229	12	363	41.5	5.95	537.71		other metabolic processes;transport	other cell component	other molecular function	1.59938e+09
High	Q5UAT2	60S ribosomal protein L8 OS=Bombyx mori OX=7091 GN=RpL8 PE=2 SV=1	153.47	56	18	140	18	257	27.9	10.76	316.38	RpL8	protein metabolism;other metabolic processes	translational apparatus	other molecular function	1.47243e+09
High	P84183	Actin, cytoplasmic A4 OS=Bombyx mori OX=7091 GN=A4 PE=2 SV=1	152.704	55	18	100	5	376	41.8	5.48	207.65	A4		cytoskeleton;other cell component	other molecular function	1.41107e+09
High	H9ITD6	Uncharacterized protein OS=Bombyx mori OX=7091 PE=4 SV=1	145.098	50	23	90	23	472	51.2	9.42	184.56				nucleic acid binding activity	3.19059e+08
High	H9IV88	Caprin-1_dimer domain-containing protein OS=Bombyx mori OX=7091 PE=3 SV=1	142.287	33	16	96	16	615	67.3	6.67	206.51					6.07045e+08
High	H9J1F0	Uncharacterized protein OS=Bombyx mori OX=7091 PE=3 SV=1	135.514	45	14	127	14	253	28.6	9.76	267.11		protein metabolism;other metabolic processes	translational apparatus	nucleic acid binding activity;other molecular function	9.97568e+08
High	H9J9Y2	ANK_REP_REGION domain-containing protein OS=Bombyx mori OX=7091 PE=4 SV=1	135.289	45	21	62	21	772	81.3	5.99	102.82					1.46461e+08
High	A8D8P8	Piwi-like protein Siwi OS=Bombyx mori OX=7091 GN=Siwi PE=1 SV=1	135.116	38	30	66	30	899	101.3	9.41	101.9	Siwi	cell cycle OR cell proliferation;RNA metabolism OR transcription;other metabolic processes;other biological processes	other cell component	nucleic acid binding activity;other molecular function	1.99811e+08
High	Q9BLC5	Heat shock protein 83 OS=Bombyx mori OX=7091 GN=Hsp83 PE=1 SV=1	133.372	44	30	67	27	716	82.4	5.07	116.33	Hsp83	other biological processes	other cell component	other molecular function	1.81055e+08
High	H9JJ53	DZF domain-containing protein OS=Bombyx mori OX=7091 PE=4 SV=1	128.337	55	17	118	17	422	46.1	7.77	266.77					5.48132e+08
High	Q5UAP2	Ribosomal protein S3 OS=Bombyx mori OX=7091 GN=RpS3 PE=2 SV=1	127.157	72	19	108	19	243	26.8	9.6	286.38	RpS3	protein metabolism;other metabolic processes	translational apparatus;other cell component	nucleic acid binding activity;other molecular function	8.18253e+08
High	H9ISS5	Uncharacterized protein OS=Bombyx mori OX=7091 PE=3 SV=1	123.109	27	18	58	18	925	102.6	8.92	123.86					1.19108e+08
High	Q5UAT3	60S ribosomal protein L7a OS=Bombyx mori OX=7091 GN=RpL7A PE=2 SV=1	122.134	41	16	184	16	268	30.3	10.52	492.41	RpL7A	other biological processes	cytosol;translational apparatus	nucleic acid binding activity	1.35788e+09
High	Q5UAS6	60S ribosomal protein L13 OS=Bombyx mori OX=7091 GN=RpL13 PE=2 SV=1	120.817	56	18	131	18	220	25.1	11.37	268.56	RpL13	protein metabolism;other metabolic processes	translational apparatus	other molecular function	1.75942e+09
High	H9JV50	Tubulin alpha chain OS=Bombyx mori OX=7091 PE=3 SV=1	118.891	44	15	93	15	450	49.9	5.14	214.65		cell organization and biogenesis;other biological processes	cytoskeleton	cytoskeletal activity;other molecular function	3.34099e+08
High	P07837	Actin, muscle-type A2 OS=Bombyx mori OX=7091 PE=3 SV=1	117.872	35	14	75	1	376	41.8	5.48	141.7			cytoskeleton;other cell component	other molecular function	3.25388e+07
High	H9JY83	NUC173 domain-containing protein OS=Bombyx mori OX=7091 PE=3 SV=2	116.279	29	28	45	28	1061	118.5	8.56	78.43			nucleus		1.32554e+08
High	H9IT65	Uncharacterized protein OS=Bombyx mori OX=7091 PE=4 SV=1	115.743	34	24	43	24	893	101.2	8.79	68.48					8.54938e+07
High	H9JJY4	Structural maintenance of chromosomes protein OS=Bombyx mori OX=7091 PE=3 SV=1	109.085	27	31	41	31	1264	144.6	7.58	72.75		cell cycle OR cell proliferation;cell organization and biogenesis	nucleus;other cell component	other molecular function	7.6363e+07
High	H9JP20	Bms1-type G domain-containing protein OS=Bombyx mori OX=7091 GN=101745253 PE=4 SV=1	108.75	27	27	42	27	1127	129	9.03	69.89	101745253	other biological processes,ribosome biogenesis	nucleus	other molecular function	1.1871e+08
High	Q5UAN6	40S ribosomal protein S8 OS=Bombyx mori OX=7091 GN=RpS8 PE=2 SV=1	106.935	59	12	232	12	208	23.8	10.76	443.51	RpS8	protein metabolism;other metabolic processes	cytosol;translational apparatus	other molecular function	1.14616e+09
High	H9JMH2	Coatomer subunit alpha OS=Bombyx mori OX=7091 PE=3 SV=1	106.366	28	28	39	28	1170	131.3	7.31	70.07		transport	other membranes;ER/Golgi	other molecular function	4.93278e+07
High	H9IT94	CP-type G domain-containing protein OS=Bombyx mori OX=7091 GN=101736688 PE=4 SV=1	105.298	45	22	63	22	586	66	9.6	131.36	101736688			other molecular function	1.3561e+08
High	Q5UAM9	40S ribosomal protein S14 OS=Bombyx mori OX=7091 GN=RpS14 PE=2 SV=1	103.928	40	8	66	8	151	16.2	10.46	185	RpS14	protein metabolism;other metabolic processes	translational apparatus	other molecular function	4.47034e+08
High	H9JQE8	RNA helicase OS=Bombyx mori OX=7091 PE=4 SV=1	103.869	35	25	120	18	818	91.7	9.36	215.16			other cell component	nucleic acid binding activity;other molecular function	4.63827e+07
High	H9JMI6	Nop domain-containing protein OS=Bombyx mori OX=7091 PE=3 SV=1	100.195	37	15	50	15	434	48.3	8.85	93.95		other biological processes	nucleus;other cell component	nucleic acid binding activity	1.88853e+08
High	H9IYZ6	Uncharacterized protein OS=Bombyx mori OX=7091 PE=3 SV=1	99.593	34	20	43	20	751	84.2	8.79	69.3		RNA metabolism OR transcription;other metabolic processes	nucleus		7.43486e+07
High	F8UN44	Heat shock protein 70-3 OS=Bombyx mori OX=7091 PE=2 SV=1	98.925	36	20	56	16	655	72.7	5.26	131.74			ER/Golgi	other molecular function	7.48382e+07
High	Q5UAP0	40S ribosomal protein S4 OS=Bombyx mori OX=7091 GN=RpS4 PE=2 SV=1	95.466	58	17	169	17	263	29.6	10.26	316.86	RpS4	protein metabolism;other metabolic processes	translational apparatus	nucleic acid binding activity;other molecular function	1.79479e+09
High	H9JMT7	Uncharacterized protein OS=Bombyx mori OX=7091 PE=3 SV=1	94.267	28	28	41	28	1278	141.4	6.58	57.44		other biological processes	nucleus	nucleic acid binding activity;other molecular function	5.80587e+07
High	H9IWL2	HTH La-type RNA-binding domain-containing protein OS=Bombyx mori OX=7091 PE=4 SV=1	92.594	15	18	40	18	1490	169.5	8.51	81.43				nucleic acid binding activity	7.92661e+07
High	H9IU79	Uncharacterized protein OS=Bombyx mori OX=7091 PE=4 SV=1	92.591	32	16	38	16	627	71.6	8.4	60.08					8.94675e+07
High	Q5UAP3	40S ribosomal protein S2 OS=Bombyx mori OX=7091 GN=RpS2 PE=2 SV=1	92.239	47	13	88	13	261	28.1	10.45	181.25	RpS2	protein metabolism;other metabolic processes	cytosol;translational apparatus	nucleic acid binding activity;other molecular function	1.05104e+09
High	H9IWY7	Uncharacterized protein OS=Bombyx mori OX=7091 PE=4 SV=1	90.314	15	22	31	22	1503	166.5	8.02	56.39					5.20041e+07
High	H9J7R0	Uncharacterized protein OS=Bombyx mori OX=7091 GN=101746130 PE=3 SV=1	89.874	37	23	38	23	801	92.3	8.85	63.85	101746130	RNA metabolism OR transcription;other metabolic processes	nucleus;other cell component		3.58182e+08	Acetyl [N-Term]
High	Q5UAT4	Ribosomal protein L7 OS=Bombyx mori OX=7091 GN=RpL7 PE=2 SV=1	89.259	42	15	119	15	269	31.4	10.68	269.54	RpL7	RNA metabolism OR transcription;other metabolic processes	cytosol;translational apparatus	other molecular function	1.33744e+09
High	H9JI59	RNA cytidine acetyltransferase OS=Bombyx mori OX=7091 PE=3 SV=1	87.698	26	19	33	19	1011	112.1	8.65	57.17		RNA metabolism OR transcription;other metabolic processes;other biological processes	nucleus	other molecular function	4.85876e+07
High	H9JNW5	Uncharacterized protein OS=Bombyx mori OX=7091 GN=101739044 PE=4 SV=1	87.362	36	20	38	20	622	70.5	9.6	69.03	101739044				1.00829e+08
High	H9JLK5	Uncharacterized protein OS=Bombyx mori OX=7091 PE=3 SV=1	87.15	28	23	42	23	1006	112.7	9.33	78.14		other biological processes		nucleic acid binding activity	8.43599e+07
High	H9IWP3	Uncharacterized protein OS=Bombyx mori OX=7091 PE=4 SV=1	87.053	13	24	29	24	2244	253.2	5.66	41.35				other molecular function	4.10974e+07
High	Q5UAQ6	60S ribosomal protein L32 OS=Bombyx mori OX=7091 GN=RpL32 PE=2 SV=1	86.447	51	10	88	10	134	16.1	11.56	182.87	RpL32	protein metabolism;other metabolic processes	translational apparatus	other molecular function	6.34483e+08
High	H9J8J6	Uncharacterized protein OS=Bombyx mori OX=7091 PE=3 SV=1	85.972	30	16	29	16	792	89	8.97	61.22		RNA metabolism OR transcription;other metabolic processes	nucleus		7.2031e+07
High	H9IW52	40S ribosomal protein S17 OS=Bombyx mori OX=7091 PE=3 SV=1	85.231	58	6	100	6	139	16.1	9.57	195.31		protein metabolism;other metabolic processes	translational apparatus	other molecular function	1.70462e+08
High	Q5UAU1	60S acidic ribosomal protein P0 OS=Bombyx mori OX=7091 GN=RpP0 PE=1 SV=1	85.072	54	13	65	13	316	34.2	5.95	110.31	RpP0	other biological processes	translational apparatus		1.50442e+08
High	H9JBE0	Uncharacterized protein OS=Bombyx mori OX=7091 PE=3 SV=1	84.659	30	13	91	13	350	35.7	10.9	197.99		protein metabolism;other metabolic processes	translational apparatus;other cell component	nucleic acid binding activity;other molecular function	1.38536e+09
High	H9JAK0	Kinesin motor domain-containing protein OS=Bombyx mori OX=7091 PE=3 SV=1	81.59	35	18	30	18	620	70.8	8.87	49.4		other biological processes		cytoskeletal activity;other molecular function	4.56904e+07
High	H9J1T2	Uncharacterized protein OS=Bombyx mori OX=7091 PE=4 SV=1	81.321	42	18	46	18	464	52.5	9.5	102.29				nucleic acid binding activity	1.1599e+08
High	Q5UAS2	60S ribosomal protein L17 OS=Bombyx mori OX=7091 GN=RpL17 PE=2 SV=1	80.468	52	12	90	12	187	21.6	10.35	216	RpL17	protein metabolism;other metabolic processes	translational apparatus	other molecular function	6.32702e+08
High	Q5UAN5	40S ribosomal protein S9 OS=Bombyx mori OX=7091 GN=RpS9 PE=2 SV=1	79.081	49	18	101	18	194	22.6	10.76	206.75	RpS9	protein metabolism;other metabolic processes	translational apparatus	nucleic acid binding activity;other molecular function	1.36473e+09
High	H9JU64	60S ribosomal protein L6 OS=Bombyx mori OX=7091 PE=3 SV=1	78.574	42	19	217	19	260	29	10.89	494.46		protein metabolism;other metabolic processes	translational apparatus	other molecular function	1.16634e+09
High	O76190	60S ribosomal protein L5 OS=Bombyx mori OX=7091 GN=RpL5 PE=2 SV=1	77.188	39	12	47	12	299	34.4	9.99	105.77	RpL5	protein metabolism;other metabolic processes	translational apparatus;nucleus;other cell component	nucleic acid binding activity;other molecular function	1.36362e+08
High	Q5UAT1	60S ribosomal protein L9 OS=Bombyx mori OX=7091 GN=RpL9 PE=2 SV=1	77.071	47	10	117	10	190	21.4	9.94	226.5	RpL9	protein metabolism;other metabolic processes	translational apparatus	nucleic acid binding activity;other molecular function	4.74542e+08
High	H9J059	Tr-type G domain-containing protein OS=Bombyx mori OX=7091 PE=4 SV=1	76.623	28	13	24	13	635	69.7	8.05	40.06			other cell component	other molecular function	2.79903e+07
High	H9J682	zf-LYAR domain-containing protein OS=Bombyx mori OX=7091 GN=101737668 PE=4 SV=1	75.55	41	18	35	18	414	47.4	8.84	60.07	101737668		nucleus	nucleic acid binding activity;other molecular function	7.58927e+07
High	H9JBV4	DRIM domain-containing protein OS=Bombyx mori OX=7091 PE=4 SV=1	75.535	10	23	30	23	2747	314.7	7.33	41.75					3.16734e+07
High	H9JDP8	40S ribosomal protein S23 OS=Bombyx mori OX=7091 PE=3 SV=1	75.208	43	8	163	8	160	18	10.37	360.35		protein metabolism;other metabolic processes	translational apparatus	other molecular function	7.58003e+08
High	Q8T8B2	Tubulin beta chain OS=Bombyx mori OX=7091 GN=bmtub2 PE=2 SV=1	75.143	41	15	74	15	447	50.2	4.86	126.66	bmtub2	cell organization and biogenesis;other biological processes	cytoskeleton	cytoskeletal activity;other molecular function	2.07613e+08
High	H9J1T1	Uncharacterized protein OS=Bombyx mori OX=7091 PE=4 SV=1	74.847	24	15	42	15	667	74.6	7.68	72.56					196629624
High	H9JMC0	RNA helicase OS=Bombyx mori OX=7091 PE=3 SV=1	74.841	50	15	42	15	372	42.4	8.05	73.6			other cell component	nucleic acid binding activity;other molecular function	1.43028e+08
High	Q5UAS1	60S ribosomal protein L18 OS=Bombyx mori OX=7091 GN=RpL18 PE=2 SV=1	74.406	52	10	171	10	183	20.9	11.75	276.84	RpL18	protein metabolism;other metabolic processes	translational apparatus;other cell component	other molecular function	1.05073e+09
High	H9JKD2	Ribosome biogenesis protein BRX1 homolog OS=Bombyx mori OX=7091 GN=101739640 PE=3 SV=1	74.291	43	14	35	14	367	42.7	9.92	66.98	101739640	RNA metabolism OR transcription;other metabolic processes		nucleic acid binding activity	7.74618e+07
High	H9JPL2	60S ribosomal protein L18a OS=Bombyx mori OX=7091 PE=3 SV=1	74.115	57	13	158	13	177	21	10.48	246.7		protein metabolism;other metabolic processes	cytosol;translational apparatus	other molecular function	1.17671e+09
High	H9J271	Elongation factor 1-alpha OS=Bombyx mori OX=7091 GN=EF1a PE=2 SV=1	73.946	40	13	83	5	463	50.4	9.14	173.71	EF1a	protein metabolism;other metabolic processes	other cell component	nucleic acid binding activity;other molecular function	3.12079e+08
High	H9JDJ7	RNA helicase OS=Bombyx mori OX=7091 PE=3 SV=1	73.662	38	18	39	17	524	57.8	7.77	77.36			other cell component	nucleic acid binding activity;other molecular function	44547724
High	H9J2U2	Uncharacterized protein OS=Bombyx mori OX=7091 PE=3 SV=2	73.344	50	16	125	16	277	30.7	10.02	208.87		transport	other membranes;mitochondrion	transporter activity	1.17666e+09
High	H9JEX4	Uncharacterized protein OS=Bombyx mori OX=7091 PE=4 SV=1	73.02	14	23	29	23	2185	244.8	7.53	40.97		other biological processes	nucleus		3.69508e+07
High	H9JKC7	LisH domain-containing protein OS=Bombyx mori OX=7091 PE=4 SV=2	72.714	17	15	53	15	729	79	8.94	92.09					4.70571e+08
High	H9J096	Uncharacterized protein OS=Bombyx mori OX=7091 GN=101745315 PE=4 SV=1	72.616	12	18	27	18	1969	223.4	5.8	47.72	101745315	cell organization and biogenesis	other cell component	nucleic acid binding activity;other molecular function	2.60704e+07
High	H9IZ87	Ribosomal protein L19 OS=Bombyx mori OX=7091 PE=3 SV=1	70.929	23	7	71	7	235	27.7	11.14	167.68		protein metabolism;other metabolic processes	cytosol;translational apparatus	nucleic acid binding activity;other molecular function	6.34478e+08
High	H9J9R7	Uncharacterized protein OS=Bombyx mori OX=7091 PE=4 SV=1	70.899	45	16	33	15	339	38.1	8.72	62.6				nucleic acid binding activity	9.99234e+07
High	H9JN27	Uncharacterized protein OS=Bombyx mori OX=7091 PE=3 SV=1	70.505	43	13	36	13	296	34.1	10.27	68.54		other biological processes	nucleus		8.74245e+07
High	H9J993	Nop domain-containing protein OS=Bombyx mori OX=7091 GN=101742458 PE=3 SV=1	69.935	34	14	28	14	532	59.9	8.19	59.49	101742458	other biological processes	nucleus;other cell component	nucleic acid binding activity	7.39211e+07
High	H9JP19	40S ribosomal protein S27a OS=Bombyx mori OX=7091 PE=3 SV=1	69.6	32	7	54	6	200	22.6	9.99	83.2		protein metabolism;other metabolic processes	translational apparatus	other molecular function	1.15348e+08
High	H9JRG5	Uncharacterized protein OS=Bombyx mori OX=7091 PE=4 SV=1	69.557	40	11	38	11	231	27.2	9.14	97.67					1.64252e+08
High	H9JWY1	Putative rRNA methyltransferase OS=Bombyx mori OX=7091 PE=3 SV=1	69.076	20	21	30	21	1096	126.5	8.75	38.75		RNA metabolism OR transcription;other metabolic processes	nucleus	other molecular function	6.3877e+07
High	H9JX92	RNA helicase OS=Bombyx mori OX=7091 PE=3 SV=1	68.932	25	17	21	17	756	85.8	9.76	36.2			other cell component	nucleic acid binding activity;other molecular function	5.08037e+07
High	H9JD13	Uncharacterized protein OS=Bombyx mori OX=7091 PE=4 SV=1	68.702	45	12	39	12	314	35	9.14	64.94				nucleic acid binding activity;other molecular function	1.09408e+08
High	H9JYF8	H15 domain-containing protein OS=Bombyx mori OX=7091 GN=101740214 PE=3 SV=1	68.308	27	9	54	9	280	27	10.76	161.82	101740214	cell organization and biogenesis	nucleus;other cell component	nucleic acid binding activity	1.3227e+09
High	H9JW78	40S ribosomal protein S11 OS=Bombyx mori OX=7091 PE=3 SV=1	67.179	46	11	116	11	195	22.7	10.83	207.51		protein metabolism;other metabolic processes	translational apparatus	other molecular function	9.72572e+08
High	H9JX68	DNA-directed RNA polymerase subunit OS=Bombyx mori OX=7091 PE=3 SV=1	66.473	19	19	25	19	1237	139.3	8.98	29.6		RNA metabolism OR transcription;other metabolic processes	nucleus	nucleic acid binding activity;other molecular function	3.22338e+07
High	Q6PUF7	40S ribosomal protein S24 OS=Bombyx mori OX=7091 GN=RpS24 PE=2 SV=1	65.919	38	5	88	5	132	15.2	10.9	205.31	RpS24	protein metabolism;other metabolic processes	cytosol;translational apparatus	other molecular function	1.6606e+08
High	H9J134	Nucleolar GTP-binding protein 1 OS=Bombyx mori OX=7091 PE=4 SV=1	65.856	28	14	26	14	563	64.6	9.82	51.24				other molecular function	5.19271e+07
High	H9J6N5	Uncharacterized protein OS=Bombyx mori OX=7091 PE=4 SV=1	65.485	31	16	27	16	650	75.3	9.22	38.46				nucleic acid binding activity	9.12768e+07
High	Q5UAS3	Ribosomal protein L15 OS=Bombyx mori OX=7091 GN=RpL15 PE=2 SV=1	64.585	42	11	76	11	204	24	11.84	156.55	RpL15	protein metabolism;other metabolic processes	cytosol;translational apparatus	other molecular function	9.9683e+08
High	Q5UAN0	40S ribosomal protein S13 OS=Bombyx mori OX=7091 GN=RpS13 PE=2 SV=1	64.21	49	8	79	8	151	17.2	10.39	176.28	RpS13	protein metabolism;other metabolic processes	cytosol;translational apparatus	other molecular function	7.20672e+08
High	H9JWE0	Elongation factor 1-alpha OS=Bombyx mori OX=7091 GN=101740634 PE=3 SV=1	64.009	36	12	26	10	454	50.2	7.91	50.61	101740634	protein metabolism;other metabolic processes	other cell component	nucleic acid binding activity;other molecular function	4.92223e+07
High	H9JI99	Uncharacterized protein OS=Bombyx mori OX=7091 PE=3 SV=1	63.251	38	10	30	10	353	40.7	4.79	51.78		cell organization and biogenesis	nucleus		6.66678e+07
High	H9JP89	Uncharacterized protein OS=Bombyx mori OX=7091 PE=4 SV=1	63.099	13	16	28	16	1639	178.7	6.99	35.56				other molecular function	4.15136e+07
High	Q5UAR2	60S ribosomal protein L27 OS=Bombyx mori OX=7091 GN=RpL27 PE=2 SV=1	62.446	42	5	133	5	134	15.9	10.65	268.58	RpL27	protein metabolism;other metabolic processes	translational apparatus	other molecular function	3.32065e+08
High	H9IS76	Uncharacterized protein OS=Bombyx mori OX=7091 PE=4 SV=1	62.007	28	20	26	20	777	86.9	5.21	41.3					3.99851e+07
High	H9JIR0	Uncharacterized protein OS=Bombyx mori OX=7091 PE=3 SV=1	61.529	53	12	69	12	151	17.2	10.04	172.81		protein metabolism;other metabolic processes	translational apparatus;other cell component	other molecular function	633152919
High	Q5UAR7	Ribosomal protein L22 OS=Bombyx mori OX=7091 GN=RpL22 PE=2 SV=1	60.658	39	5	46	5	147	16.8	9.82	110.99	RpL22	protein metabolism;other metabolic processes	translational apparatus;other cell component	other molecular function	6.46793e+08
High	H9J6R8	La ribonucleoprotein domain family member 7 OS=Bombyx mori OX=7091 PE=3 SV=1	60.392	38	14	31	14	464	53.5	9.52	57.66		RNA metabolism OR transcription;other metabolic processes	nucleus;other cell component	nucleic acid binding activity	6.73627e+07
High	Q1HPW2	RNA helicase OS=Bombyx mori OX=7091 GN=692781 PE=2 SV=1	60.257	33	12	24	11	420	47.5	5.27	50.97	692781	protein metabolism;other metabolic processes	other cell component	nucleic acid binding activity;other molecular function	8.86878e+07
High	H9IW70	40S ribosomal protein S6 OS=Bombyx mori OX=7091 PE=3 SV=1	60.14	29	11	61	11	253	29	10.89	146.78		protein metabolism;other metabolic processes	translational apparatus;other cell component	other molecular function	1.02075e+09
High	H9JCB7	Nucleolar protein 6 OS=Bombyx mori OX=7091 GN=101738878 PE=3 SV=1	59.329	16	14	17	14	1120	127.5	7.43	26.4	101738878		nucleus	nucleic acid binding activity	2.19792e+07
High	Q5UAT0	Ribosomal protein L10 OS=Bombyx mori OX=7091 GN=RpL10 PE=2 SV=1	58.978	44	8	46	8	219	25.5	9.95	91.63	RpL10	protein metabolism;other metabolic processes	translational apparatus	other molecular function	6.93771e+08
High	H9JA12	RNA helicase OS=Bombyx mori OX=7091 PE=3 SV=1	58.924	27	12	28	12	567	64.3	9.16	60.12			other cell component	nucleic acid binding activity;other molecular function	5.26181e+07
High	H9J5W5	40S ribosomal protein S25 OS=Bombyx mori OX=7091 PE=3 SV=1	58.809	6	5	69	5	752	84.8	8.98	165.02			translational apparatus;other cell component	other molecular function	3.96094e+08
High	H9JND6	Structural maintenance of chromosomes protein 3 OS=Bombyx mori OX=7091 PE=3 SV=1	58.332	23	19	28	19	1004	117.1	8.66	49.86		cell organization and biogenesis;other biological processes	nucleus;other cell component	other molecular function	4.61788e+07
High	H9ISC7	WD_REPEATS_REGION domain-containing protein OS=Bombyx mori OX=7091 PE=4 SV=1	58.281	26	13	23	13	591	66.2	6.33	37.73					5.24168e+07
High	Q5UAR0	60S ribosomal protein L28 OS=Bombyx mori OX=7091 GN=RpL28 PE=2 SV=1	58.264	38	9	80	9	139	16	11.65	196.37	RpL28	protein metabolism;other metabolic processes	cytosol;translational apparatus	other molecular function	7.47803e+08
High	H9JQL6	Nucleolar GTP-binding protein 2 OS=Bombyx mori OX=7091 GN=101746403 PE=3 SV=1	57.79	26	20	22	20	951	108.4	8.6	23.69	101746403		nucleus	other molecular function	3.47556e+07
High	Q1HE02	ALY OS=Bombyx mori OX=7091 GN=733049 PE=2 SV=1	57.599	44	9	42	9	254	27.3	10.64	88.12	733049			nucleic acid binding activity	1.16059e+08
High	H9JAT5	Uncharacterized protein OS=Bombyx mori OX=7091 PE=4 SV=1	57.584	43	13	18	13	437	49.5	8.75	34.56					39270381
High	H9JR86	CP-type G domain-containing protein OS=Bombyx mori OX=7091 GN=101742911 PE=4 SV=1	57.363	30	17	24	17	633	72.5	6.83	35.61	101742911			other molecular function	3.75199e+07
High	H9JAQ8	Calcium-transporting ATPase OS=Bombyx mori OX=7091 PE=3 SV=1	54.978	22	17	24	17	954	104.6	5.57	34.11		transport	other membranes;cytosol;ER/Golgi	transporter activity;other molecular function	3.88081e+07
High	H9JQE0	RNA helicase OS=Bombyx mori OX=7091 PE=3 SV=1	53.87	21	11	94	5	569	63	9.01	192.9			other cell component	nucleic acid binding activity;other molecular function	9.33086e+06
High	H9JMQ1	DNA-directed RNA polymerase OS=Bombyx mori OX=7091 PE=3 SV=1	53.812	21	14	23	14	944	106	8.21	40.83		RNA metabolism OR transcription;other metabolic processes	nucleus	nucleic acid binding activity;other molecular function	2.76219e+07
High	H9IY31	60S ribosomal protein L35a OS=Bombyx mori OX=7091 PE=3 SV=1	53.723	54	7	58	7	93	10.5	10.89	147.55		protein metabolism;other metabolic processes	cytosol;translational apparatus	other molecular function	6.82928e+08
High	Q5UAR6	60S ribosomal protein L23 OS=Bombyx mori OX=7091 GN=RpL23 PE=2 SV=1	52.823	54	7	39	7	140	14.8	10.7	98.78	RpL23	protein metabolism;other metabolic processes	translational apparatus;other cell component	other molecular function	4.44405e+08
High	H9JDE4	Uncharacterized protein OS=Bombyx mori OX=7091 PE=4 SV=1	52.626	30	7	25	7	329	35.8	10.86	47.33					1.32468e+08
High	Q5UAS5	60S ribosomal protein L13a OS=Bombyx mori OX=7091 GN=RpL13A PE=2 SV=1	52.262	56	15	94	15	204	23.3	10.95	200.32	RpL13A	protein metabolism;other metabolic processes	translational apparatus	other molecular function	6.13787e+08
High	H9JGR9	NOC3-like protein OS=Bombyx mori OX=7091 PE=3 SV=2	52.201	20	15	21	15	806	90.2	8.94	34.46			nucleus		4.95759e+07
High	Q66SV9	40S ribosomal protein S15 OS=Bombyx mori OX=7091 GN=S15 PE=2 SV=1	51.993	41	5	58	5	147	17	10.36	72.78	S15	protein metabolism;other metabolic processes	translational apparatus	nucleic acid binding activity;other molecular function	1.6971e+08
High	H9IUM0	THO complex subunit 2 OS=Bombyx mori OX=7091 PE=3 SV=1	51.629	17	18	21	18	1347	154.2	8.34	29.68		RNA metabolism OR transcription;other metabolic processes;transport	nucleus		3.3777e+07
High	H9JW92	Uncharacterized protein OS=Bombyx mori OX=7091 PE=4 SV=1	50.534	38	9	28	9	262	29.2	9.47	62.49					197658035
High	H9J5L8	Uncharacterized protein OS=Bombyx mori OX=7091 PE=4 SV=1	50.51	18	15	17	15	1154	128.2	9.22	25.59					2.52336e+07
High	H9IXM1	Uncharacterized protein OS=Bombyx mori OX=7091 GN=732866 PE=4 SV=1	49.941	20	12	17	12	622	70.8	7.28	27.35	732866			other molecular function	2.43145e+07
High	Q5UAR8	60S ribosomal protein L21 OS=Bombyx mori OX=7091 GN=RpL21 PE=2 SV=1	49.894	37	5	87	5	159	18	10.96	244.49	RpL21	protein metabolism;other metabolic processes	cytosol;translational apparatus	other molecular function	3.61296e+08
High	H9J3S8	Translation elongation factor 2 OS=Bombyx mori OX=7091 PE=3 SV=1	49.329	22	16	20	16	832	93.3	6.55	31.33		protein metabolism;other metabolic processes	other cell component	other molecular function	4.54197e+07
High	H9JVA1	Uncharacterized protein OS=Bombyx mori OX=7091 PE=4 SV=1	49.281	24	7	60	7	287	30.9	7.46	83.55				nucleic acid binding activity	1.4536e+08
High	H9JB54	Elongation factor Tu OS=Bombyx mori OX=7091 PE=3 SV=1	48.949	32	13	22	11	471	51.6	7.77	44.8		protein metabolism;other metabolic processes	other cell component	nucleic acid binding activity;other molecular function	5.16098e+07
High	Q2F5T3	ATP synthase subunit alpha OS=Bombyx mori OX=7091 GN=692926 PE=2 SV=1	48.919	25	12	16	12	553	59.6	9.17	34.2	692926	other metabolic processes;transport	other membranes	transporter activity;other molecular function	3.09222e+07
High	H9IWA9	Uncharacterized protein OS=Bombyx mori OX=7091 GN=101738312 PE=3 SV=1	48.695	17	14	16	14	1032	115.5	7.15	22.67	101738312	RNA metabolism OR transcription;other metabolic processes	other cell component	nucleic acid binding activity;other molecular function	1.80202e+07
High	Q5UAR3	Ribosomal protein L26 OS=Bombyx mori OX=7091 GN=RpL26 PE=2 SV=1	48.462	43	9	66	9	148	17.1	10.77	141.72	RpL26	protein metabolism;other metabolic processes	cytosol;translational apparatus	nucleic acid binding activity;other molecular function	4.7341e+08
High	H9J110	40S ribosomal protein S18 OS=Bombyx mori OX=7091 PE=3 SV=1	48.227	47	10	42	10	137	16	10.36	76.87		protein metabolism;other metabolic processes	translational apparatus	nucleic acid binding activity;other molecular function	8.572e+08
High	H9JCV2	Uncharacterized protein OS=Bombyx mori OX=7091 GN=101741707 PE=3 SV=1	48.139	22	9	19	9	572	61	5.64	32.93	101741707	other biological processes		other molecular function	23628948
High	H9JBE9	Uncharacterized protein OS=Bombyx mori OX=7091 PE=4 SV=1	48.073	24	14	17	14	845	95.8	8.82	19.98		RNA metabolism OR transcription;other metabolic processes	other membranes		2.43977e+07
High	H9JJE6	Histone H4 OS=Bombyx mori OX=7091 GN=105841242 PE=3 SV=1	46.341	51	6	24	6	103	11.4	11.36	54.42	105841242	RNA metabolism OR transcription;other metabolic processes	nucleus;other cell component	nucleic acid binding activity;other molecular function	2.45413e+08
High	H9J646	Uncharacterized protein OS=Bombyx mori OX=7091 GN=101737904 PE=4 SV=1	45.455	17	12	21	12	748	86.8	7.88	33.73	101737904	RNA metabolism OR transcription;other metabolic processes	nucleus	nucleic acid binding activity	3.83499e+07
High	H9JU23	Uncharacterized protein OS=Bombyx mori OX=7091 PE=4 SV=1	45.401	28	8	20	8	481	53.1	9.73	38.47			other cell component		1.8115e+07
High	H9JK86	ANK_REP_REGION domain-containing protein OS=Bombyx mori OX=7091 GN=101735746 PE=3 SV=1	44.765	21	11	14	11	684	77.4	9.09	29.4	101735746		other cell component	other molecular function	2.26296e+07
High	H9JE43	Uncharacterized protein OS=Bombyx mori OX=7091 PE=3 SV=1	44.692	23	7	19	7	560	63	5.66	36.37		cell organization and biogenesis;other biological processes	cytoskeleton	cytoskeletal activity;nucleic acid binding activity;other molecular function	5.13975e+07
High	H9J4B7	40S ribosomal protein S7 OS=Bombyx mori OX=7091 PE=3 SV=1	44.62	42	9	53	9	194	22	9.99	93.39		protein metabolism;other metabolic processes	translational apparatus	other molecular function	289528851
High	H9J1H4	Uncharacterized protein OS=Bombyx mori OX=7091 PE=4 SV=1	44.21	16	12	17	12	1007	112.7	4.79	19.19		transport	nucleus;other cell component		1.54598e+07
High	H9JEV4	Myosin motor domain-containing protein OS=Bombyx mori OX=7091 PE=3 SV=1	43.847	18	11	14	11	813	91.7	9.06	23.18			cytoskeleton	cytoskeletal activity;other molecular function	1.68702e+07
High	H9JFT9	BRCT domain-containing protein OS=Bombyx mori OX=7091 PE=4 SV=1	43.136	15	13	14	13	1088	121.9	6.61	17.93					2.1152e+07
High	H2E288	ATP-dependent RNA helicase OS=Bombyx mori OX=7091 GN=100862825 PE=2 SV=1	42.026	24	13	17	13	605	67.9	10.02	29.72	100862825		nucleus	nucleic acid binding activity;other molecular function	3.38335e+07
High	H9JRE7	Death domain-containing protein OS=Bombyx mori OX=7091 PE=4 SV=1	42.005	29	15	16	15	697	80.2	5.69	18.5		signal transduction;other biological processes			1.58132e+07
High	H9JNT9	Kinesin-like protein OS=Bombyx mori OX=7091 PE=3 SV=1	41.887	18	12	18	12	868	98.1	9.07	26.04		other biological processes	cytoskeleton	cytoskeletal activity;other molecular function	2.24456e+07
High	H9JTT4	Uncharacterized protein OS=Bombyx mori OX=7091 PE=4 SV=2	41.783	15	12	15	12	1159	131.2	8.97	22.69		other biological processes		nucleic acid binding activity;other molecular function	1.89033e+07
High	H9J5U1	RRM domain-containing protein OS=Bombyx mori OX=7091 PE=4 SV=1	41.524	37	9	19	9	252	28.3	9.51	31.2				nucleic acid binding activity	39195183
High	H9IYH6	Uncharacterized protein OS=Bombyx mori OX=7091 PE=4 SV=1	41.286	10	12	13	12	1488	165.7	10.78	19.09					1.49342e+07
High	H9IYK6	Uncharacterized protein OS=Bombyx mori OX=7091 GN=101741848 PE=4 SV=1	41.211	21	9	15	9	590	65.3	5.1	23.32	101741848				1.20154e+07
High	H9J1G3	C2H2-type domain-containing protein OS=Bombyx mori OX=7091 PE=4 SV=1	40.955	12	10	13	10	1277	144.9	9.23	23.09					2.57741e+07
High	H9JMJ1	C2H2-type domain-containing protein OS=Bombyx mori OX=7091 GN=101736594 PE=4 SV=1	40.896	19	13	20	13	649	75.1	6.24	25.76	101736594				1.178e+08
High	H9J002	Pre-mRNA-processing factor 19 OS=Bombyx mori OX=7091 PE=3 SV=1	40.539	26	8	14	8	497	54.4	6.96	26.04		protein metabolism;DNA metabolism;RNA metabolism OR transcription;other metabolic processes;stress response	nucleus;other cell component	other molecular function	2.79312e+07
High	H9JUA4	Uncharacterized protein OS=Bombyx mori OX=7091 PE=4 SV=2	40.284	12	10	15	10	1307	143.8	6.83	22.85					1.25142e+07
High	H9JDR8	Elongator complex protein 3 OS=Bombyx mori OX=7091 PE=3 SV=1	39.932	18	10	14	10	610	69.2	8.84	21.91		RNA metabolism OR transcription;other metabolic processes		nucleic acid binding activity;other molecular function	2.51005e+07
High	Q5UAN9	Ribosomal protein S5 OS=Bombyx mori OX=7091 GN=RpS5 PE=2 SV=1	39.629	33	9	25	9	219	24.5	9.31	48.8	RpS5	protein metabolism;other metabolic processes	translational apparatus	nucleic acid binding activity;other molecular function	9.52244e+07
High	Q1HPV4	Ribonucloprotein OS=Bombyx mori OX=7091 GN=732976 PE=2 SV=1	39.616	51	8	36	8	156	17.7	8.29	55.21	732976		nucleus	nucleic acid binding activity	8.48161e+07
High	H9JX29	60S ribosomal protein L14 OS=Bombyx mori OX=7091 PE=3 SV=1	39.087	36	7	41	7	165	18.6	11.27	108.45		protein metabolism;other metabolic processes	translational apparatus;other cell component	nucleic acid binding activity;other molecular function	1.35561e+09
High	H9ITG2	AAA domain-containing protein OS=Bombyx mori OX=7091 PE=4 SV=1	38.738	23	13	17	13	631	70.5	9.01	26.13		cell organization and biogenesis	mitochondrion	other molecular function	3.04197e+07
High	Q5UAM7	Ribosomal protein S15A OS=Bombyx mori OX=7091 GN=RpS15A PE=2 SV=1	38.568	71	9	29	9	129	14.7	9.99	54.84	RpS15A	protein metabolism;other metabolic processes	translational apparatus	other molecular function	3.12887e+08
High	H9J7P4	Myosin_tail_1 domain-containing protein OS=Bombyx mori OX=7091 PE=4 SV=2	38.374	41	7	12	7	190	21.6	8.07	29.79			cytoskeleton		6.70488e+07
High	H9JV84	NTF2 domain-containing protein OS=Bombyx mori OX=7091 PE=4 SV=2	37.635	33	8	27	8	264	29.2	7.11	51.65		cell organization and biogenesis		nucleic acid binding activity	1.1178e+08
High	H9J7Z2	Uncharacterized protein OS=Bombyx mori OX=7091 PE=3 SV=1	37.565	14	11	11	11	1168	130	8.34	13.81		other biological processes	nucleus	nucleic acid binding activity;other molecular function	1.34384e+07
High	Q5UAQ2	60S ribosomal protein L36 OS=Bombyx mori OX=7091 GN=RpL36 PE=2 SV=1	37.489	26	5	128	5	119	13.7	11.71	227.84	RpL36	protein metabolism;other metabolic processes	translational apparatus	other molecular function	4.30607e+08
High	H9J398	Vesicle-fusing ATPase OS=Bombyx mori OX=7091 PE=4 SV=1	37.488	23	15	16	15	762	84.4	5.48	20.29				other molecular function	2.14662e+07
High	H9ITE8	Uncharacterized protein OS=Bombyx mori OX=7091 PE=3 SV=1	37.476	12	13	15	13	1417	159.1	6.77	15.58		protein metabolism;other metabolic processes		nucleic acid binding activity	2.19985e+07
High	H9ITZ3	Microsomal prostaglandin E synthase 2 OS=Bombyx mori OX=7091 PE=3 SV=1	37.388	35	11	26	11	313	35.7	8.35	47.16		other metabolic processes;other biological processes,lipid metabolic process	other membranes	other molecular function,catalytic activity, acting on a protein,isomerase activity,oxidoreductase activity,antioxidant activity	6.13785e+07
High	Q5UAL7	40S ribosomal protein S26 OS=Bombyx mori OX=7091 GN=RpS26 PE=2 SV=1	37.09	40	4	38	4	115	13.2	11.3	71.72	RpS26	protein metabolism;other metabolic processes	translational apparatus	other molecular function	5.04785e+08
High	E9JEG5	Acinus OS=Bombyx mori OX=7091 PE=2 SV=1	37.087	11	8	10	8	813	91.9	5.58	22.58				nucleic acid binding activity	3.68392e+07
High	H9J375	Uncharacterized protein OS=Bombyx mori OX=7091 GN=101746288 PE=4 SV=1	36.407	42	10	15	10	257	29	10.58	31.22	101746288				1.84851e+07
High	H9JYG9	Uncharacterized protein OS=Bombyx mori OX=7091 PE=3 SV=1	36.177	20	7	31	7	308	34.1	8.95	62.07		transport	other membranes	transporter activity	105763204
High	H9J4W8	[Histone H3]-trimethyl-L-lysine(4) demethylase OS=Bombyx mori OX=7091 PE=3 SV=1	35.827	10	13	15	13	1490	168.4	6.76	20.3		cell organization and biogenesis	nucleus	nucleic acid binding activity;other molecular function	1.27912e+07
High	H9ITE6	CSD domain-containing protein OS=Bombyx mori OX=7091 PE=4 SV=1	35.491	38	6	13	6	259	27.7	10.7	30.75				nucleic acid binding activity	2.7171e+07
High	H9JSC5	RING-type domain-containing protein OS=Bombyx mori OX=7091 PE=4 SV=1	35.47	40	7	13	7	298	31	8.75	27.34				nucleic acid binding activity;other molecular function	4.64367e+07
High	H9IWY9	Uncharacterized protein OS=Bombyx mori OX=7091 PE=4 SV=1	35.45	25	11	14	11	633	70.9	9.52	19.48					7.24426e+07
High	H9JX44	Rho-GAP domain-containing protein OS=Bombyx mori OX=7091 PE=4 SV=1	35.431	19	8	12	8	531	59	7.21	17.03		signal transduction			1.63478e+07
High	H9JH45	Protein kinase domain-containing protein OS=Bombyx mori OX=7091 GN=101738850 PE=4 SV=1	35.337	24	11	16	11	512	58	9.79	12.87	101738850			kinase activity;other molecular function	2.60696e+07
High	H9JWF7	SCAPER_N domain-containing protein OS=Bombyx mori OX=7091 PE=4 SV=1	35.14	8	11	13	11	1560	175.3	8.78	10.4					1.07805e+07
High	Q5UAM2	40S ribosomal protein S20 OS=Bombyx mori OX=7091 GN=RpS20 PE=2 SV=1	35.116	30	4	28	4	123	13.7	10.13	72.97	RpS20	protein metabolism;other metabolic processes	translational apparatus;other cell component	other molecular function	291594312
High	H9JE95	Protein arginine N-methyltransferase OS=Bombyx mori OX=7091 PE=3 SV=1	34.766	19	10	15	10	611	69.5	7.49	28.95		cell organization and biogenesis;protein metabolism;other metabolic processes		other molecular function	3.77349e+07
High	H9J2B5	Uncharacterized protein OS=Bombyx mori OX=7091 GN=101743323 PE=3 SV=1	34.736	16	8	9	8	620	70.8	6.98	17.41	101743323		cytoskeleton		9.60946e+06
High	H9JA14	Uncharacterized protein OS=Bombyx mori OX=7091 PE=4 SV=1	34.733	13	8	13	8	810	91.2	7.12	16.62		RNA metabolism OR transcription;other metabolic processes	other cell component		1.51304e+07
High	H9J952	MI domain-containing protein OS=Bombyx mori OX=7091 GN=101735521 PE=4 SV=1	34.558	10	11	15	11	1167	135.3	7.91	14.18	101735521			nucleic acid binding activity	1.24657e+07
High	H9J0G4	Nucleolar complex protein 2 homolog OS=Bombyx mori OX=7091 PE=3 SV=1	34.294	12	8	13	8	674	77.6	7.47	22.19			nucleus		1.49581e+07
High	H9JJ16	DNA topoisomerase OS=Bombyx mori OX=7091 PE=3 SV=1	34.167	17	11	13	11	823	92.4	8.03	22.57		cell organization and biogenesis;DNA metabolism;other metabolic processes		nucleic acid binding activity;other molecular function	2.1406e+07
High	H9JEQ7	LEM domain-containing protein OS=Bombyx mori OX=7091 GN=101739908 PE=4 SV=1	33.794	13	8	10	8	775	87.1	8.95	21.41	101739908	cell organization and biogenesis;other biological processes	other membranes;nucleus	nucleic acid binding activity	6.94821e+06
High	H9J964	H/ACA ribonucleoprotein complex subunit OS=Bombyx mori OX=7091 GN=101746301 PE=3 SV=1	33.607	35	6	28	6	232	22.5	11.34	45.61	101746301	RNA metabolism OR transcription;other metabolic processes	nucleus;other cell component	nucleic acid binding activity	2.94635e+08
High	E9JTY1	KDM4 OS=Bombyx mori OX=7091 GN=100862759 PE=2 SV=1	33.5	16	10	15	10	865	98	9.07	17.09	100862759				1.17765e+07
High	H9JDB9	Elongation factor 1-alpha OS=Bombyx mori OX=7091 GN=101743635 PE=3 SV=1	33.282	22	9	30	1	462	50.6	8.95	53.41	101743635	protein metabolism;other metabolic processes	other cell component	nucleic acid binding activity;other molecular function
High	H9JG00	Uncharacterized protein OS=Bombyx mori OX=7091 GN=101739030 PE=3 SV=1	33.196	23	10	12	10	613	69.2	9.14	5.82	101739030	other metabolic processes;transport	nucleus;other cell component	nucleic acid binding activity	1.36555e+07
High	H9J766	CHK domain-containing protein OS=Bombyx mori OX=7091 PE=4 SV=1	33.088	9	9	9	9	1290	146.6	6.61	17.71					1.37595e+07
High	H9J0N4	Uncharacterized protein OS=Bombyx mori OX=7091 PE=4 SV=1	32.506	18	10	15	10	658	75	9.8	26.11				cytoskeletal activity;other molecular function	2.13661e+07
High	H9J7V1	Uncharacterized protein OS=Bombyx mori OX=7091 PE=3 SV=1	32.469	20	9	14	9	527	60.4	7.36	20.94		transport	translational apparatus	nucleic acid binding activity;other molecular function	1.23665e+07
High	H9IVD8	Uncharacterized protein OS=Bombyx mori OX=7091 GN=101745384 PE=3 SV=1	32.383	15	9	11	9	840	94.4	5.92	17.97	101745384			other molecular function	8.24089e+06
High	H9IT25	Uncharacterized protein OS=Bombyx mori OX=7091 PE=4 SV=1	32.167	20	8	13	8	470	53.7	9.32	17.45					3.62236e+07
High	H9JEM9	G domain-containing protein OS=Bombyx mori OX=7091 GN=101740236 PE=4 SV=1	32.033	14	8	14	8	712	81.6	8.54	21.51	101740236			other molecular function	14683210
High	H9JH84	Uncharacterized protein OS=Bombyx mori OX=7091 PE=3 SV=1	31.822	33	8	38	8	195	22.3	10.17	63.22		protein metabolism;other metabolic processes	translational apparatus;other cell component	other molecular function	4.56049e+08
High	H9JRN5	Uncharacterized protein OS=Bombyx mori OX=7091 PE=4 SV=1	31.785	20	10	10	10	566	61.9	8.9	13.84		RNA metabolism OR transcription;other metabolic processes;other biological processes		nucleic acid binding activity;other molecular function	1.49965e+07
High	H9JD85	Coiled-coil domain-containing protein 47 OS=Bombyx mori OX=7091 GN=101738481 PE=4 SV=1	31.259	18	7	10	7	464	53	5.82	15.45	101738481	other biological processes	other membranes;ER/Golgi	other molecular function	1.93824e+07
High	H9J7S2	Ribosome biogenesis regulatory protein OS=Bombyx mori OX=7091 GN=101743869 PE=3 SV=1	30.715	31	11	18	11	352	39.8	9.99	27.9	101743869	other biological processes	nucleus		2.82305e+07	Acetyl [N-Term]
High	H9JN38	Signal recognition particle subunit SRP72 OS=Bombyx mori OX=7091 PE=3 SV=1	30.671	16	7	12	7	575	64.5	8.98	22.47		transport	translational apparatus	nucleic acid binding activity	9.31592e+06
High	H9JNK0	Uncharacterized protein OS=Bombyx mori OX=7091 PE=4 SV=1	30.417	19	8	16	8	488	54.2	10.04	26.21					2.12166e+07
High	H9JBR7	WD_REPEATS_REGION domain-containing protein OS=Bombyx mori OX=7091 GN=101736918 PE=4 SV=1	30.047	16	8	10	8	609	69.7	9.52	14.36	101736918		nucleus		15029975
High	Q5UAQ8	60S ribosomal protein L30 OS=Bombyx mori OX=7091 GN=RpL30 PE=2 SV=1	30.018	61	7	27	7	113	12.3	9.63	57.37	RpL30		cytosol;translational apparatus	nucleic acid binding activity;other molecular function	9.80216e+07
High	H9J723	26S proteasome non-ATPase regulatory subunit 2 OS=Bombyx mori OX=7091 PE=3 SV=1	29.994	11	9	11	9	916	100.4	5.72	13.5		other biological processes	other cell component	enzyme regulator activity	1.20001e+07
High	H9J1T7	Protein kinase domain-containing protein OS=Bombyx mori OX=7091 GN=Ck2a PE=3 SV=1	29.789	24	8	10	8	381	45	7.94	20.6	Ck2a			kinase activity;other molecular function	1.46788e+07
High	Q2F632	ADP-ribosylation factor-like protein OS=Bombyx mori OX=7091 GN=692858 PE=2 SV=1	29.78	41	6	9	6	187	21.3	6.92	19.11	692858	transport;other biological processes	other membranes;other cytoplasmic organelle	other molecular function	1.8898e+07
High	H9JDY4	Uncharacterized protein OS=Bombyx mori OX=7091 PE=4 SV=1	29.598	9	2	44	2	304	30.3	11.55	157.19					3.11531e+08
High	H9JBC1	Aspartate carbamoyltransferase OS=Bombyx mori OX=7091 PE=3 SV=1	29.574	6	10	11	10	2210	245.7	6.57	11.13		other metabolic processes		other molecular function	6.67979e+06
High	H9JQ10	DNA topoisomerase 2 OS=Bombyx mori OX=7091 PE=3 SV=1	29.574	7	9	9	9	1533	174	8.7	11.71		cell organization and biogenesis;DNA metabolism;other metabolic processes	other cell component	nucleic acid binding activity;other molecular function	7.04925e+06
High	H9IS77	Uncharacterized protein OS=Bombyx mori OX=7091 GN=101744691 PE=4 SV=1	29.448	8	9	11	9	1282	142.7	5.96	15.24	101744691		nucleus		1.3383e+07
High	H9JW91	Uncharacterized protein OS=Bombyx mori OX=7091 PE=4 SV=2	29.421	59	7	21	6	120	13.7	9.74	33.17					8.1732e+07
High	H9JJ77	Uncharacterized protein OS=Bombyx mori OX=7091 GN=101746103 PE=4 SV=1	29.307	15	10	14	9	733	83	7.21	15.4	101746103	RNA metabolism OR transcription;other metabolic processes;other biological processes		other molecular function	1.41971e+07
High	H9JSP4	ATP synthase subunit beta OS=Bombyx mori OX=7091 PE=3 SV=1	29.283	19	8	9	8	513	54.8	5.49	14.34		other metabolic processes;transport	other membranes	transporter activity;other molecular function	1.19661e+07
High	H9JP10	RNA helicase OS=Bombyx mori OX=7091 PE=3 SV=1	29.194	19	9	14	9	573	65.2	8.75	21.21				nucleic acid binding activity;other molecular function	29148427
High	H9JUA0	UBC core domain-containing protein OS=Bombyx mori OX=7091 PE=4 SV=1	29.158	9	10	15	10	1245	142.2	6.25	16.34		other biological processes	nucleus	nucleic acid binding activity;other molecular function	1.4604e+07
High	H9JRP4	Uncharacterized protein OS=Bombyx mori OX=7091 GN=101738387 PE=4 SV=1	29.05	21	9	11	9	440	50.9	9.17	16.55	101738387	protein metabolism;other metabolic processes	mitochondrion	other molecular function	2.50918e+07
High	H9JD78	SAM_MT_RSMB_NOP domain-containing protein OS=Bombyx mori OX=7091 PE=3 SV=1	29.01	24	8	10	8	470	52.8	5.49	5.75		RNA metabolism OR transcription;other metabolic processes		nucleic acid binding activity;other molecular function	7.80344e+06
High	H9JTV5	Uncharacterized protein OS=Bombyx mori OX=7091 PE=4 SV=1	28.842	11	9	10	9	839	97.6	5.41	12.63				nucleic acid binding activity	1.03562e+07
High	H9JSN5	Uncharacterized protein OS=Bombyx mori OX=7091 PE=3 SV=1	28.839	28	5	36	5	135	15.3	11.43	70.95					3.53565e+08
High	H9IUV8	Tudor domain-containing protein 3 OS=Bombyx mori OX=7091 PE=4 SV=1	28.812	17	10	11	10	961	108.3	8.38	8.2		cell organization and biogenesis;RNA metabolism OR transcription;other metabolic processes	nucleus;other cell component	nucleic acid binding activity	1.01872e+07
High	H9IU27	Uncharacterized protein OS=Bombyx mori OX=7091 PE=4 SV=1	28.542	11	8	11	8	1005	114.2	8.43	17.92		RNA metabolism OR transcription;other metabolic processes	nucleus	nucleic acid binding activity	1.14391e+08
High	H9J4W7	Uncharacterized protein OS=Bombyx mori OX=7091 PE=3 SV=1	28.492	41	8	11	8	250	28.3	9.47	18.68			nucleus	nucleic acid binding activity	2.01487e+07
High	H9JDS2	Fcf2 domain-containing protein OS=Bombyx mori OX=7091 GN=101742504 PE=4 SV=1	28.351	25	8	11	8	293	34.9	9.61	14.23	101742504		nucleus		2.45966e+07
High	H9IVZ2	Uncharacterized protein OS=Bombyx mori OX=7091 PE=3 SV=1	28.159	6	10	10	10	2027	230.5	9.28	10.05		signal transduction	cytoskeleton;other cell component	enzyme regulator activity;cytoskeletal activity;other molecular function	6.86461e+06
High	H9J8S6	NUC153 domain-containing protein OS=Bombyx mori OX=7091 PE=3 SV=1	28.145	18	9	11	9	492	57	8.51	18.82			nucleus		1.91652e+07	Acetyl [N-Term]
High	H9IU78	XRN_N domain-containing protein OS=Bombyx mori OX=7091 PE=4 SV=1	28.143	30	8	10	7	322	36.9	6.39	16.29		other metabolic processes		nucleic acid binding activity;other molecular function	57786422
High	H9JUZ8	Uncharacterized protein OS=Bombyx mori OX=7091 PE=4 SV=1	28.112	30	8	12	6	296	33.1	8.09	23.78					2.4631e+07
High	Q5UAS7	60S ribosomal protein L12 OS=Bombyx mori OX=7091 GN=RpL12 PE=2 SV=1	28.048	34	5	17	5	164	17.6	9.54	37.42	RpL12	protein metabolism;other metabolic processes	translational apparatus	other molecular function	1.06342e+08
High	H9JTE7	Uncharacterized protein OS=Bombyx mori OX=7091 GN=101747080 PE=4 SV=1	27.781	24	7	15	7	322	36.1	9.76	24.17	101747080				2.73173e+07
High	A7BJS5	Argonaute 1 OS=Bombyx mori OX=7091 GN=Ago1 PE=2 SV=1	27.755	16	10	11	10	912	101.4	9.11	12.16	Ago1	other biological processes		nucleic acid binding activity	1.01301e+07
High	H9J907	TPR_REGION domain-containing protein OS=Bombyx mori OX=7091 PE=4 SV=1	27.652	10	8	8	8	1140	127.7	9.45	12.51					1.13927e+07
High	H9JSN0	Uncharacterized protein OS=Bombyx mori OX=7091 PE=3 SV=1	27.453	18	6	10	6	401	45.1	6.77	14.53		stress response;other biological processes	other membranes	other molecular function	1.6052e+07
High	H9JDF4	YTH domain-containing protein OS=Bombyx mori OX=7091 PE=4 SV=1	27.393	11	6	7	6	636	72.1	7.02	15.96				nucleic acid binding activity	8.39072e+06
High	H9JEL8	Uncharacterized protein OS=Bombyx mori OX=7091 PE=4 SV=1	27.224	23	4	9	4	241	26.3	9.57	20.05				nucleic acid binding activity	2.49601e+07
High	H9JM68	Ribonucleoside-diphosphate reductase OS=Bombyx mori OX=7091 GN=101741714 PE=3 SV=1	26.987	9	6	8	6	798	90.6	7.39	9.98	101741714	DNA metabolism;other metabolic processes		other molecular function	8.99229e+06
High	H9JDU2	TROVE domain-containing protein OS=Bombyx mori OX=7091 PE=3 SV=1	26.88	18	10	12	10	611	69.9	9.48	12.04			other cell component	nucleic acid binding activity	1.2713e+07
High	H9JUC0	Asparagine--tRNA ligase OS=Bombyx mori OX=7091 PE=3 SV=1	26.861	21	9	12	9	558	63.6	6.09	18.88		protein metabolism;RNA metabolism OR transcription;other metabolic processes		nucleic acid binding activity;other molecular function	2.54737e+08
High	H9JK59	RNA helicase OS=Bombyx mori OX=7091 GN=101739012 PE=3 SV=1	26.842	16	8	10	8	609	69.2	9.77	16.27	101739012	RNA metabolism OR transcription;other metabolic processes	other cell component	nucleic acid binding activity;other molecular function	8.7949e+06
High	H9IX04	Uncharacterized protein OS=Bombyx mori OX=7091 GN=101738779 PE=4 SV=1	26.728	20	9	10	9	518	59	9.11	15.52	101738779				1.77503e+07
High	H9JBE6	Tudor domain-containing protein OS=Bombyx mori OX=7091 GN=101736520 PE=4 SV=1	26.716	19	8	11	8	601	66.4	5.34	17.41	101736520	other biological processes	other membranes;mitochondrion	nucleic acid binding activity;other molecular function	4.80197e+07
High	H9JKN7	AAA domain-containing protein OS=Bombyx mori OX=7091 GN=101745802 PE=3 SV=1	26.641	14	9	9	9	773	85.4	8.65	12.85	101745802		other membranes	other molecular function	15307780
High	H9JR53	RNA helicase OS=Bombyx mori OX=7091 PE=3 SV=1	26.474	11	5	19	3	514	58.3	8.88	37.76			other cell component	nucleic acid binding activity;other molecular function	6.16816e+06
High	H9JR99	Uncharacterized protein OS=Bombyx mori OX=7091 PE=3 SV=1	26.432	19	8	10	8	499	59.1	7.05	9.4		RNA metabolism OR transcription;other metabolic processes		nucleic acid binding activity	1.21142e+07
High	H9JYE3	Bifunctional lysine-specific demethylase and histidyl-hydroxylase OS=Bombyx mori OX=7091 PE=3 SV=1	26.195	16	7	10	7	511	58.8	6.83	13.33		cell organization and biogenesis	nucleus	other molecular function	1.58606e+07	Acetyl [N-Term]
High	Q5UAP9	Ribosomal protein L37A OS=Bombyx mori OX=7091 GN=RpL37A PE=2 SV=1	25.954	49	4	47	4	90	10	10.58	77.7	RpL37A	protein metabolism;other metabolic processes	translational apparatus	other molecular function	3.3579e+08
High	H9J2V3	Small nuclear ribonucleoprotein Sm D1 OS=Bombyx mori OX=7091 PE=3 SV=1	25.92	52	4	7	4	126	13.7	11.4	15.05		cell organization and biogenesis;RNA metabolism OR transcription;other metabolic processes	nucleus		1.95797e+07
High	H9J7A3	Uncharacterized protein OS=Bombyx mori OX=7091 PE=4 SV=1	25.91	14	4	8	4	356	39.7	9.1	13.07		other biological processes		nucleic acid binding activity	7.49054e+06
High	H9J789	KRR1 small subunit processome component OS=Bombyx mori OX=7091 GN=101743195 PE=3 SV=1	25.856	27	8	12	8	332	38.8	9.69	13.95	101743195	RNA metabolism OR transcription;other metabolic processes	nucleus	nucleic acid binding activity	2.415e+07
High	H9J0D6	Importin N-terminal domain-containing protein OS=Bombyx mori OX=7091 PE=3 SV=1	25.406	8	5	6	5	852	94.5	4.93	12.49		transport	other cell component	other molecular function	4943765
High	H9J7H4	AP-2 complex subunit alpha OS=Bombyx mori OX=7091 GN=101739513 PE=3 SV=1	25.319	12	10	11	10	929	104	7.33	14.56	101739513	transport	plasma membrane;other membranes	other molecular function	1.37921e+07
High	H9J0W8	Uncharacterized protein OS=Bombyx mori OX=7091 PE=3 SV=1	25.301	25	7	9	7	364	41.6	9.58	14.71		protein metabolism;other metabolic processes	translational apparatus;other cell component	other molecular function	1.54173e+07
High	Q1HPT7	U3 small nucleolar RNA-associated protein 11 OS=Bombyx mori OX=7091 GN=732986 PE=2 SV=1	25.228	28	8	15	8	252	29.9	9.91	14.22	732986	RNA metabolism OR transcription;other metabolic processes	nucleus;other cell component		1.81515e+07
High	H9JSW3	Protein KRI1 homolog OS=Bombyx mori OX=7091 PE=3 SV=1	25.028	15	8	8	8	790	91.4	5.55	7.71					7.88621e+06
High	H9JJW5	MPN domain-containing protein OS=Bombyx mori OX=7091 PE=4 SV=1	25.025	4	8	9	8	2226	259.6	8.94	6.07		RNA metabolism OR transcription;other metabolic processes	nucleus	nucleic acid binding activity;other molecular function	5.23302e+06
High	H9IUW3	60S ribosomal protein L27a OS=Bombyx mori OX=7091 PE=3 SV=1	24.894	32	5	35	5	138	15.4	10.2	72.31		protein metabolism;other metabolic processes	translational apparatus	other molecular function	3.69837e+08
High	H9J5Z1	Uncharacterized protein OS=Bombyx mori OX=7091 PE=4 SV=1	24.853	11	7	7	7	915	101.1	6.18	9.01			other membranes;ER/Golgi		7.37226e+06
High	H9JSD7	RRM domain-containing protein OS=Bombyx mori OX=7091 PE=4 SV=1	24.745	19	8	9	8	503	56.9	9.14	15.23				nucleic acid binding activity	1.13633e+07
High	H9JDM1	Uncharacterized protein OS=Bombyx mori OX=7091 GN=101738259 PE=4 SV=1	24.724	19	7	8	7	530	60.1	9.54	13.74	101738259			nucleic acid binding activity	9.65559e+06
High	H9JHV1	AAA domain-containing protein OS=Bombyx mori OX=7091 PE=3 SV=1	24.653	18	5	9	5	352	39.7	7.01	15.17				other molecular function	8.49525e+06
High	H9JG79	Uncharacterized protein OS=Bombyx mori OX=7091 PE=4 SV=1	24.575	15	7	14	5	506	56.7	8.37	24.91					1.04267e+07
High	H9IVG1	Uncharacterized protein OS=Bombyx mori OX=7091 PE=3 SV=1	24.502	11	6	7	5	658	74.9	6.52	13.95		other biological processes		other molecular function	5.01944e+06
High	H9J8T6	60S ribosomal protein L35 OS=Bombyx mori OX=7091 PE=3 SV=1	24.277	28	6	50	6	126	14.8	10.77	78.64		protein metabolism;RNA metabolism OR transcription;other metabolic processes	cytosol;translational apparatus	other molecular function	3.39066e+08
High	H9J9Y1	Uncharacterized protein OS=Bombyx mori OX=7091 PE=4 SV=1	24.267	50	6	12	6	127	13.8	4.27	22.67					3.17424e+07	Acetyl [N-Term]
High	H9JJU3	Aspartate--tRNA ligase, cytoplasmic OS=Bombyx mori OX=7091 PE=3 SV=1	24.111	19	7	13	7	413	46.3	8.94	23.28		protein metabolism;RNA metabolism OR transcription;other metabolic processes	other cell component	other molecular function	1.8504e+07
High	H9IYV4	Uncharacterized protein OS=Bombyx mori OX=7091 GN=101741225 PE=3 SV=1	24.086	22	8	9	8	405	45.3	9	13.64	101741225				2.30118e+07
High	H9ITY0	MSP domain-containing protein OS=Bombyx mori OX=7091 PE=3 SV=1	23.78	33	6	7	6	248	27.8	7.9	11.17			other membranes;ER/Golgi		1.21357e+07
High	H9IZT1	Uncharacterized protein OS=Bombyx mori OX=7091 PE=3 SV=1	23.772	8	4	8	4	574	65.4	5.01	17.76			nucleus		1.11215e+07
High	H9JL27	RRM domain-containing protein OS=Bombyx mori OX=7091 PE=4 SV=1	23.655	16	8	11	8	561	63.9	8.98	20.15				nucleic acid binding activity	1.44927e+07
High	H9JGY2	Helicase ATP-binding domain-containing protein OS=Bombyx mori OX=7091 PE=4 SV=1	23.559	8	7	10	7	1166	131.8	6.99	10.36				nucleic acid binding activity;other molecular function	6.85157e+06
High	H9IWA7	Uncharacterized protein OS=Bombyx mori OX=7091 PE=3 SV=1	23.463	12	7	7	7	590	68.6	6.43	9.6		RNA metabolism OR transcription;other metabolic processes	other cell component		8491381
High	H9ISB3	CBF domain-containing protein OS=Bombyx mori OX=7091 PE=3 SV=1	23.452	8	8	9	8	1096	123.6	5.81	12.36			nucleus		1.73353e+07
High	H9JXF4	Protein kinase domain-containing protein OS=Bombyx mori OX=7091 PE=3 SV=1	23.34	21	7	8	7	361	42.1	9.41	9.55				kinase activity;other molecular function	1.09634e+07
High	H9JA60	Uncharacterized protein OS=Bombyx mori OX=7091 PE=4 SV=1	23.22	28	7	8	7	361	38.6	8.85	10.56				nucleic acid binding activity	1.49215e+07
High	H6VTQ0	DnaJ-10 OS=Bombyx mori OX=7091 GN=100302622 PE=2 SV=1	23.197	27	6	8	6	269	31.3	8.72	8.35	100302622				1.24109e+07
High	H9IW69	Ribosomal_L2_C domain-containing protein OS=Bombyx mori OX=7091 PE=4 SV=1	23.107	20	5	12	5	280	30.9	10.14	25.15		protein metabolism;other metabolic processes	translational apparatus	other molecular function	20376707
High	H9JRM3	Uncharacterized protein OS=Bombyx mori OX=7091 PE=4 SV=1	22.762	7	7	7	7	1287	147.2	8.94	10.51			nucleus	other molecular function	1.18118e+07
High	H9JPR6	Asparagine synthetase [glutamine-hydrolyzing] OS=Bombyx mori OX=7091 PE=4 SV=1	22.685	16	9	10	9	594	67.3	7.91	10.62		other metabolic processes		other molecular function	7.97001e+06
High	H9JE53	RING-type domain-containing protein OS=Bombyx mori OX=7091 PE=4 SV=1	22.656	16	6	6	6	434	47.9	7.78	11.7		protein metabolism;other metabolic processes		other molecular function	7.34464e+06
High	H9IW78	U3 small nucleolar RNA-associated protein 15 homolog OS=Bombyx mori OX=7091 GN=101746348 PE=4 SV=1	22.599	15	7	8	7	527	59.1	8.56	8.27	101746348	RNA metabolism OR transcription;other metabolic processes	nucleus		1.26653e+07
High	H9JRG6	Eukaryotic translation initiation factor 3 subunit L OS=Bombyx mori OX=7091 PE=3 SV=1	21.818	16	7	8	7	554	64.6	6.74	3.65		cell organization and biogenesis;protein metabolism;other metabolic processes	translational apparatus;other cell component	nucleic acid binding activity	4.75699e+06
High	H9JB09	Vasa intronic protein OS=Bombyx mori OX=7091 GN=101741313 PE=2 SV=1	21.806	19	7	7	7	389	43.8	9.17	10.22	101741313		nucleus;other cell component	nucleic acid binding activity	12184542	Acetyl [N-Term]
High	H9JT26	ABC transporter domain-containing protein OS=Bombyx mori OX=7091 PE=4 SV=1	21.746	12	6	7	6	503	57.3	8.6	12.24		transport	other membranes	transporter activity;other molecular function	5.61717e+06
High	H9JF57	Dynamin-like 120 kDa protein, form S1 OS=Bombyx mori OX=7091 PE=4 SV=1	21.663	6	6	6	6	1203	136.4	8.75	11.55		cell organization and biogenesis;other biological processes	other membranes;mitochondrion	other molecular function	4.87745e+06
High	H9IX47	RNA exonuclease 4 OS=Bombyx mori OX=7091 GN=101746969 PE=3 SV=1	21.625	42	7	10	7	183	20.8	6.21	22.4	101746969			nucleic acid binding activity	1.94813e+07
High	H9JHQ0	Uncharacterized protein OS=Bombyx mori OX=7091 GN=101742633 PE=3 SV=1	21.617	18	5	15	5	298	32.3	8.98	23.64	101742633		other membranes		2.99746e+07
High	H9JBZ0	Hepatocyte growth factor-regulated tyrosine kinase substrate OS=Bombyx mori OX=7091 PE=3 SV=1	21.596	4	6	8	6	1716	194.1	9.09	10.36		transport	other membranes;cytoskeleton;other cell component	transporter activity;other molecular function	1.47859e+07
High	H9J6V7	OBG-type G domain-containing protein OS=Bombyx mori OX=7091 PE=4 SV=1	21.565	25	5	7	5	244	26.8	9.54	9.41				other molecular function	9392322
High	H9ITZ2	SURF1-like protein OS=Bombyx mori OX=7091 PE=3 SV=1	21.49	26	6	7	6	257	30	9.6	13.89			other membranes;mitochondrion		14052830
High	H9JBN8	SpoU_methylase domain-containing protein OS=Bombyx mori OX=7091 PE=4 SV=1	21.48	26	9	19	8	312	35.6	8.69	25.77		RNA metabolism OR transcription;other metabolic processes		nucleic acid binding activity;other molecular function	8.7498e+07
High	H9JUI8	14_3_3 domain-containing protein OS=Bombyx mori OX=7091 PE=3 SV=1	21.227	32	7	8	5	262	29.7	4.77	9.99					1.32274e+07
High	H9IV95	Uncharacterized protein OS=Bombyx mori OX=7091 PE=3 SV=1	21.225	18	8	9	8	468	53.2	5.36	13.81					1.18907e+07
High	H9J0W4	DNA topoisomerase I OS=Bombyx mori OX=7091 PE=3 SV=1	21.177	13	7	8	7	686	79.8	9.22	10.79		cell organization and biogenesis;DNA metabolism;other metabolic processes	nucleus;other cell component	nucleic acid binding activity;other molecular function	1.10126e+07
High	H9JMN5	Uncharacterized protein OS=Bombyx mori OX=7091 PE=4 SV=1	21.097	13	7	12	7	720	81.7	9.66	17.72				nucleic acid binding activity	1.3328e+07
High	H9IXV8	Uncharacterized protein OS=Bombyx mori OX=7091 PE=4 SV=1	20.934	14	6	7	6	570	65.8	6.73	12.9					1.10576e+07
High	H9JT91	Uncharacterized protein OS=Bombyx mori OX=7091 PE=3 SV=1	20.782	9	6	7	5	830	93.6	5.3	6.05		other biological processes		other molecular function	7.97078e+06
High	Q2F5P2	Myosin light polypeptide 9 isoform 2 OS=Bombyx mori OX=7091 GN=692955 PE=2 SV=1	20.757	23	4	5	4	184	21	4.83	11.25	692955			other molecular function	6.34422e+06
High	H9J7F7	Zinc-hook domain-containing protein OS=Bombyx mori OX=7091 PE=3 SV=1	20.728	7	7	7	7	1199	138.6	6.77	9.26				other molecular function	8.12274e+06
High	H9JRK3	Uncharacterized protein OS=Bombyx mori OX=7091 PE=4 SV=1	20.713	8	4	4	4	697	78.4	9.32	8.5		RNA metabolism OR transcription;other metabolic processes	nucleus		6.13012e+06
High	H9JQ84	YTH domain-containing protein OS=Bombyx mori OX=7091 PE=4 SV=1	20.692	18	7	8	7	417	47.5	9.88	7.92				nucleic acid binding activity	9.30498e+06
High	H9J725	Uncharacterized protein OS=Bombyx mori OX=7091 GN=101745691 PE=3 SV=1	20.669	11	6	7	6	691	77.8	8.24	8.1	101745691		nucleus		2.14247e+07
High	H9JA81	BTB domain-containing protein OS=Bombyx mori OX=7091 PE=4 SV=1	20.538	26	6	8	6	348	38	4.88	6.07					2.36362e+07
High	H9IZF9	14_3_3 domain-containing protein OS=Bombyx mori OX=7091 PE=3 SV=1	20.532	20	6	8	4	313	35.5	5.34	12.6					8714614
High	H9J104	Uncharacterized protein OS=Bombyx mori OX=7091 GN=101742074 PE=4 SV=1	20.497	28	6	7	6	297	34.1	9.26	8.2	101742074				9.0705e+06
High	H9J1X0	DNA helicase OS=Bombyx mori OX=7091 PE=3 SV=1	20.357	4	4	5	4	1500	167.8	8.47	9.82		cell organization and biogenesis;DNA metabolism;RNA metabolism OR transcription;other metabolic processes		nucleic acid binding activity;other molecular function	4.65882e+06
High	H9IS78	Coatomer subunit delta OS=Bombyx mori OX=7091 PE=3 SV=1	20.343	10	6	7	6	571	63.5	7.03	15.61		transport	other membranes;ER/Golgi		9.79254e+06
High	H9JJZ8	Uncharacterized protein OS=Bombyx mori OX=7091 PE=3 SV=1	20.333	21	7	10	7	360	39.6	5.86	15.24		RNA metabolism OR transcription;other metabolic processes;other biological processes	nucleus	other molecular function	1.55527e+07
High	H9IZ85	Dolichyl-diphosphooligosaccharide--protein glycosyltransferase subunit 1 OS=Bombyx mori OX=7091 PE=3 SV=1	20.036	14	5	6	5	463	52.9	8.48	12.97		protein metabolism;other metabolic processes	other membranes;ER/Golgi		8824194
High	H9JX78	RNA helicase OS=Bombyx mori OX=7091 PE=4 SV=1	19.967	8	7	7	7	898	100.8	8.84	12.18			other cell component	nucleic acid binding activity;other molecular function	1.03995e+07
High	H9J747	Uncharacterized protein OS=Bombyx mori OX=7091 GN=101740887 PE=4 SV=1	19.716	22	7	7	7	327	35.5	10.08	8.24	101740887				1.38144e+07
High	H9J0Z8	Uncharacterized protein OS=Bombyx mori OX=7091 PE=4 SV=1	19.661	8	6	6	6	1185	131.6	8.81	5.32					5.18031e+06
High	H9J7V2	ASH domain-containing protein OS=Bombyx mori OX=7091 PE=4 SV=1	19.525	8	8	9	8	996	119	10.62	13.74		cell cycle OR cell proliferation;cell organization and biogenesis	nucleus;other cell component		9.07458e+06
High	H9ISY4	Uncharacterized protein OS=Bombyx mori OX=7091 PE=4 SV=1	19.498	15	7	7	7	503	56.9	9.16	4.39					9.3267e+06
High	H9J7H8	Uncharacterized protein OS=Bombyx mori OX=7091 GN=101746214 PE=4 SV=1	19.424	6	5	8	5	1184	133.9	7.83	7.77	101746214	other biological processes		nucleic acid binding activity;other molecular function	5.48204e+06
High	H9J0G7	Sm domain-containing protein OS=Bombyx mori OX=7091 PE=4 SV=1	19.398	34	6	10	6	179	18.8	11.05	18.04		RNA metabolism OR transcription;other metabolic processes			1.47686e+07
High	H9JCD0	Uncharacterized protein OS=Bombyx mori OX=7091 PE=4 SV=1	19.371	6	5	5	5	1119	124.7	8.03	8.94		other biological processes		other molecular function	4.68931e+06
High	H9JWZ9	KH domain-containing protein OS=Bombyx mori OX=7091 GN=101745618 PE=3 SV=1	19.323	26	6	6	6	247	27.8	9.83	6.42	101745618		nucleus	nucleic acid binding activity	4.11857e+06
High	H9IUM9	60S ribosomal protein L31 OS=Bombyx mori OX=7091 PE=3 SV=1	19.311	37	5	24	5	124	14.3	10.67	43.07		protein metabolism;other metabolic processes	translational apparatus;other cell component	other molecular function	4.66673e+08
High	H9JL47	Uncharacterized protein OS=Bombyx mori OX=7091 PE=3 SV=1	19.2	22	7	7	7	310	33.5	9.54	10.24		transport	other membranes		8.68347e+06
High	Q5UAL6	40S ribosomal protein S27 OS=Bombyx mori OX=7091 GN=RpS27 PE=2 SV=1	19.197	37	3	18	3	84	9.4	9.83	22.45	RpS27	protein metabolism;other metabolic processes	translational apparatus	other molecular function	87311806
High	H9JN41	Mab-21 domain-containing protein OS=Bombyx mori OX=7091 PE=3 SV=1	19.197	18	7	7	7	357	41.6	9.77	11.18					2.09742e+07
High	H9JMS8	Serine/threonine-protein phosphatase 2A 55 kDa regulatory subunit B OS=Bombyx mori OX=7091 PE=3 SV=1	19.123	16	6	7	6	473	54.3	7.14	5.75			other cell component	enzyme regulator activity	7.88632e+06
High	H9JSP5	Importin subunit alpha OS=Bombyx mori OX=7091 GN=101739355 PE=3 SV=1	19.088	12	4	6	4	520	57	5.77	8.71	101739355	transport	other cell component	other molecular function	8.53493e+06
High	Q0PZE7	RNA helicase OS=Bombyx mori OX=7091 GN=692360 PE=2 SV=1	18.782	17	6	9	5	405	46.3	5.85	9.34	692360		other cell component	nucleic acid binding activity;other molecular function	5.51971e+06
High	Q2F646	Ribosome biogenesis protein NSA2 homolog OS=Bombyx mori OX=7091 GN=693008 PE=2 SV=1	18.761	21	6	10	6	259	30	10.36	14.52	Tinp1	RNA metabolism OR transcription;other metabolic processes	nucleus		2.07326e+07
High	H9JQJ9	USP domain-containing protein OS=Bombyx mori OX=7091 PE=4 SV=1	18.755	11	5	5	5	665	74.6	9.26	6.96		protein metabolism;other metabolic processes		other molecular function	7.09492e+06
High	A9X4T1	Chromodomain-helicase-DNA-binding protein 1 OS=Bombyx mori OX=7091 GN=CHD1 PE=1 SV=1	18.718	5	5	5	5	1365	157.6	7.99	6.01	CHD1	cell organization and biogenesis	nucleus;other cell component	nucleic acid binding activity;other molecular function	2.8479e+06
High	H9JLY6	Uncharacterized protein OS=Bombyx mori OX=7091 PE=4 SV=1	18.602	4	6	6	6	1861	210.2	5.91	9.77					1.0807e+07
High	H9IUK0	Uncharacterized protein OS=Bombyx mori OX=7091 GN=101744798 PE=3 SV=1	18.589	7	7	9	6	1026	118.8	8.29	13.21	101744798	cell organization and biogenesis	nucleus;other cell component	nucleic acid binding activity;other molecular function	6.43502e+06
High	H9JV91	WD repeat-containing protein 55 homolog OS=Bombyx mori OX=7091 GN=101738800 PE=3 SV=1	18.38	15	5	8	5	512	56.5	7.88	18.9	101738800	RNA metabolism OR transcription;other metabolic processes			7.13102e+06
High	H9JCE9	Lon protease homolog, mitochondrial OS=Bombyx mori OX=7091 PE=3 SV=1	18.317	7	5	9	5	938	105.9	7.37	16.48		cell organization and biogenesis;protein metabolism;other metabolic processes;stress response	mitochondrion	nucleic acid binding activity;other molecular function	3.09645e+07
High	H9JVD5	Dolichyl-diphosphooligosaccharide--protein glycosyltransferase subunit 2 OS=Bombyx mori OX=7091 PE=3 SV=1	18.171	9	6	6	6	622	68	8.72	9.83		protein metabolism;other metabolic processes	other membranes;ER/Golgi		5.19019e+06
High	H9J930	Uncharacterized protein OS=Bombyx mori OX=7091 PE=4 SV=1	18.159	14	5	6	5	387	45.1	6.24	8.55		RNA metabolism OR transcription;other metabolic processes	nucleus;other cell component	nucleic acid binding activity	8.9824e+06
High	H9JWT2	SAM_Exu domain-containing protein OS=Bombyx mori OX=7091 PE=4 SV=1	18.103	17	4	4	4	386	42.8	7.97	8.49		developmental processes		nucleic acid binding activity;other molecular function	3.06221e+06
High	H9JT57	Uncharacterized protein OS=Bombyx mori OX=7091 PE=4 SV=1	18.1	53	4	5	4	101	10.6	7.88	7.13		cell organization and biogenesis			6.56074e+06
High	H9J4G8	tRNA (cytosine(34)-C(5))-methyltransferase OS=Bombyx mori OX=7091 GN=101745118 PE=3 SV=1	17.788	10	5	7	5	714	81.6	6.42	6.25	101745118	RNA metabolism OR transcription;other metabolic processes	nucleus	nucleic acid binding activity;other molecular function	3.97385e+06
High	H9JCR4	40S ribosomal protein SA OS=Bombyx mori OX=7091 PE=3 SV=1	17.776	16	4	7	4	306	33.4	4.98	11.7		cell organization and biogenesis;protein metabolism;other metabolic processes	cytosol;translational apparatus	other molecular function	2.04808e+07
High	H9JND7	SMC_N domain-containing protein OS=Bombyx mori OX=7091 PE=4 SV=1	17.749	33	4	5	4	145	16.1	5.33	12.03					1.01156e+07
High	H9J2Q1	Uncharacterized protein OS=Bombyx mori OX=7091 PE=3 SV=1	17.693	11	6	6	6	718	79	8.62	7.01					6.40201e+06
High	H9J5P4	RRP15-like protein OS=Bombyx mori OX=7091 PE=3 SV=1	17.634	17	4	9	4	251	28.8	6.15	16.86		RNA metabolism OR transcription;other metabolic processes			1.42604e+07
High	H9J202	Uncharacterized protein OS=Bombyx mori OX=7091 GN=101743187 PE=4 SV=1	17.356	6	6	6	6	1030	116.5	6.23	10.45	101743187	RNA metabolism OR transcription;other metabolic processes		nucleic acid binding activity;other molecular function	4.43716e+06
High	H9JWK9	KOW domain-containing protein OS=Bombyx mori OX=7091 GN=101743958 PE=3 SV=1	17.259	17	5	7	5	253	29.4	9.38	6.03	101743958	protein metabolism;other metabolic processes	translational apparatus	nucleic acid binding activity;other molecular function	6.0478e+06
High	H9J983	Uncharacterized protein OS=Bombyx mori OX=7091 GN=101743508 PE=3 SV=1	17.156	18	6	6	6	294	32.8	9.82	8.27	101743508	transport	other membranes		1.14707e+07
High	H9J1G4	DNA replication licensing factor MCM7 OS=Bombyx mori OX=7091 GN=MCM7 PE=3 SV=1	17.084	10	6	6	6	719	81.3	6.98	7.76	MCM7	cell cycle OR cell proliferation;cell organization and biogenesis;DNA metabolism;other metabolic processes	nucleus;other cell component	nucleic acid binding activity;other molecular function	7.40899e+06
High	H9JEM4	Uncharacterized protein OS=Bombyx mori OX=7091 PE=3 SV=1	17.071	13	2	4	2	212	24.4	8.53	10.25		cell organization and biogenesis;transport	other membranes;ER/Golgi;other cell component	other molecular function	4.76043e+06
High	H9J5H5	Structural maintenance of chromosomes protein 2 OS=Bombyx mori OX=7091 PE=3 SV=1	16.899	7	6	6	6	1127	125.6	8.32	5.49		cell organization and biogenesis	nucleus;other cell component	other molecular function	2.85585e+06
High	H9IU69	Uncharacterized protein OS=Bombyx mori OX=7091 PE=4 SV=1	16.861	14	5	5	5	468	53.3	10.27	5.97					3.85853e+06
High	H9JLT6	Pre-mRNA-splicing factor SPF27 OS=Bombyx mori OX=7091 PE=3 SV=1	16.847	28	4	5	4	240	27.5	5.33	5.33		RNA metabolism OR transcription;other metabolic processes	nucleus		3.18951e+06
High	H9JSH8	Coronin OS=Bombyx mori OX=7091 PE=3 SV=1	16.785	9	4	4	4	570	64.3	8.6	7.57					3.95915e+06
High	H9JVR1	HTH CENPB-type domain-containing protein OS=Bombyx mori OX=7091 PE=4 SV=1	16.731	10	5	10	5	722	82.3	9.33	5.75		RNA metabolism OR transcription;other metabolic processes		nucleic acid binding activity	1.61052e+07
High	H9JIQ8	RRM domain-containing protein OS=Bombyx mori OX=7091 GN=101740584 PE=3 SV=1	16.602	8	4	7	4	652	71.7	8.97	9.19	101740584		nucleus	nucleic acid binding activity	1.1702e+07
High	H9JU25	Uncharacterized protein OS=Bombyx mori OX=7091 PE=4 SV=1	16.58	23	4	5	4	235	26.3	9.94	11.72			other cell component		8.56083e+06
High	Q0ZB76	Eukaryotic translation initiation factor 3 subunit C OS=Bombyx mori OX=7091 GN=eIF3-S8 PE=2 SV=1	16.475	7	5	5	5	876	101.5	6.76	6.36	eIF3-S8	cell organization and biogenesis;protein metabolism;other metabolic processes	translational apparatus;other cell component	nucleic acid binding activity;other molecular function	4.15757e+06
High	H9JT28	Bms1-type G domain-containing protein OS=Bombyx mori OX=7091 GN=101740635 PE=4 SV=1	16.461	9	6	9	6	783	89.4	7.34	13.96	101740635	other biological processes	nucleus		9.27721e+06
High	H9JQ71	Uncharacterized protein OS=Bombyx mori OX=7091 PE=4 SV=1	16.385	7	4	5	4	899	100	5.17	8.95				other molecular function	3.88545e+06	Acetyl [N-Term]
High	H9JP90	Peptidase A1 domain-containing protein OS=Bombyx mori OX=7091 PE=3 SV=1	16.351	16	3	5	3	326	35	6.42	4.82				other molecular function	7.02319e+06
High	H9JD15	60S ribosomal protein L34 OS=Bombyx mori OX=7091 PE=3 SV=1	16.25	27	5	26	5	131	15.3	11.55	46.33		protein metabolism;other metabolic processes	translational apparatus	other molecular function	5.98033e+08
High	H9JQI2	Uncharacterized protein OS=Bombyx mori OX=7091 PE=4 SV=1	16.223	35	6	6	6	243	28.1	8.66	4.05			other cell component	other molecular function	7.55943e+06
High	H9JSC6	Coatomer subunit epsilon OS=Bombyx mori OX=7091 PE=3 SV=1	16.218	19	4	5	4	302	33.2	5.26	4.54		transport	other membranes;ER/Golgi;other cell component	other molecular function	7.49391e+06
High	H9J6H5	Prolyl-tRNA synthetase OS=Bombyx mori OX=7091 PE=3 SV=1	16.212	9	6	6	6	831	91.4	8.65	6.14		protein metabolism;RNA metabolism OR transcription;other metabolic processes	other cell component	other molecular function	3.99947e+07
High	H9JN68	Uncharacterized protein OS=Bombyx mori OX=7091 PE=4 SV=1	16.14	15	5	6	5	424	45.2	9.39	4.22					8.99637e+06
High	H9IU99	CPSF_A domain-containing protein OS=Bombyx mori OX=7091 GN=101738508 PE=4 SV=1	16.134	6	5	6	5	1218	135	5.9	8.86	101738508		nucleus	nucleic acid binding activity	7.69046e+06
High	H9J9A5	Uncharacterized protein OS=Bombyx mori OX=7091 PE=4 SV=1	16.122	6	4	4	4	969	105.2	7.59	6.79		other biological processes			3.57454e+06
High	H9JD63	Serine/threonine-protein phosphatase OS=Bombyx mori OX=7091 GN=101737820 PE=3 SV=1	16.035	26	5	6	5	309	35.5	5.77	6.02	101737820			other molecular function	5.75873e+06
High	H9JD80	WD_REPEATS_REGION domain-containing protein OS=Bombyx mori OX=7091 PE=4 SV=1	15.963	19	5	6	4	319	36	7.94	3.6			translational apparatus	translation activity	4.57509e+06
High	E9JEI6	Poly [ADP-ribose] polymerase (Fragment) OS=Bombyx mori OX=7091 PE=2 SV=1	15.873	6	5	5	5	965	110.4	8.46	6.05		protein metabolism;other metabolic processes	nucleus	nucleic acid binding activity;other molecular function	5.00142e+06
High	H9IZL0	Uncharacterized protein OS=Bombyx mori OX=7091 PE=4 SV=1	15.824	12	6	6	6	648	68.8	9.92	7.34		other biological processes		nucleic acid binding activity	6.88999e+06
High	H9JK34	RNA helicase OS=Bombyx mori OX=7091 PE=3 SV=1	15.821	12	4	5	4	451	50.7	8.31	3.58			other cell component	nucleic acid binding activity;other molecular function	4.95912e+06
High	H9J060	Uncharacterized protein OS=Bombyx mori OX=7091 PE=4 SV=1	15.816	5	5	5	4	1215	136.4	5.6	7.07		RNA metabolism OR transcription;other metabolic processes;other biological processes	nucleus	nucleic acid binding activity;other molecular function	4.52092e+06
High	H9J1Y4	Uncharacterized protein OS=Bombyx mori OX=7091 GN=101735661 PE=4 SV=1	15.815	4	5	6	5	1806	201.5	9.16	7.76	101735661	RNA metabolism OR transcription;other metabolic processes		other molecular function	4.59949e+06
High	H9JXK5	RNA helicase OS=Bombyx mori OX=7091 PE=4 SV=1	15.652	12	5	5	5	550	62.3	8.9	6.42			other cell component	nucleic acid binding activity;other molecular function	5.93122e+06
High	H9JK50	Uncharacterized protein OS=Bombyx mori OX=7091 GN=101738695 PE=4 SV=1	15.643	12	6	7	6	456	53.2	8.81	10.77	101738695	RNA metabolism OR transcription;other metabolic processes	other cell component	nucleic acid binding activity;other molecular function	1.425e+07
High	H9J411	Uncharacterized protein OS=Bombyx mori OX=7091 PE=4 SV=1	15.531	35	6	10	6	147	17.8	9.72	13.04					3.48672e+07
High	H9JP40	Uncharacterized protein OS=Bombyx mori OX=7091 PE=3 SV=1	15.448	16	3	5	3	230	26.5	9.64	10.37		transport	other membranes;mitochondrion	transporter activity	2.97269e+06
High	H9JCC9	R3H domain-containing protein OS=Bombyx mori OX=7091 PE=4 SV=1	15.328	25	5	5	5	247	27.6	9.41	5.39				nucleic acid binding activity;other molecular function	6.24619e+06
High	H9JXZ4	PKS_AT domain-containing protein OS=Bombyx mori OX=7091 PE=4 SV=1	15.25	16	4	6	4	331	36.1	8.56	8.2		other metabolic processes		other molecular function	6.3818e+06
High	H9JM85	Uncharacterized protein OS=Bombyx mori OX=7091 PE=4 SV=1	15.194	18	6	6	6	330	38.2	8.66	8.58			other membranes		1.28416e+07
High	H9JDY3	Uncharacterized protein OS=Bombyx mori OX=7091 PE=4 SV=1	15.074	5	5	5	5	1357	151.4	8.73	7.3				kinase activity;other molecular function	4.97692e+06
High	H9J5V8	Dolichyl-diphosphooligosaccharide--protein glycotransferase OS=Bombyx mori OX=7091 PE=3 SV=1	15.002	5	3	4	3	785	88.1	8.94	8.6		protein metabolism;other metabolic processes	other membranes	other molecular function	3.41378e+06
High	H9JTB0	RNA helicase OS=Bombyx mori OX=7091 GN=101741115 PE=4 SV=1	14.978	15	5	5	5	425	48.7	5.94	9.61	101741115		other cell component	nucleic acid binding activity;other molecular function	6.56731e+06
High	H9JUE4	60S acidic ribosomal protein P2 OS=Bombyx mori OX=7091 PE=3 SV=1	14.947	40	2	4	2	112	11.5	4.74	10.53		protein metabolism;other metabolic processes	cytosol;translational apparatus	other molecular function	4.03066e+06
High	H9J3X9	Dolichol-phosphate mannosyltransferase subunit 1 OS=Bombyx mori OX=7091 PE=3 SV=1	14.928	27	6	6	6	247	28.1	8.43	8.02		protein metabolism;other metabolic processes	ER/Golgi	other molecular function	9.9094e+06	Acetyl [N-Term]
High	H9ISR6	Uncharacterized protein OS=Bombyx mori OX=7091 PE=4 SV=1	14.925	10	2	4	2	268	30.3	7.12	7.6				nucleic acid binding activity;other molecular function	2.94337e+06
High	H9IWY8	Uncharacterized protein OS=Bombyx mori OX=7091 PE=4 SV=1	14.877	21	5	8	5	282	31.3	9.16	12.68					1.48168e+07
High	H9JLC4	Thioredoxin domain-containing protein OS=Bombyx mori OX=7091 PE=3 SV=1	14.816	18	3	7	3	216	24.5	6.79	11.43		cell organization and biogenesis;other biological processes	other membranes;mitochondrion	other molecular function	8.09213e+06
High	H9IT68	Vesicle-fusing ATPase OS=Bombyx mori OX=7091 PE=3 SV=1	14.788	7	6	6	6	878	96.5	5	4.12		cell organization and biogenesis;transport	other cell component	other molecular function	8.98486e+06
High	H9JNR4	Adenosylhomocysteinase OS=Bombyx mori OX=7091 PE=3 SV=1	14.785	12	4	4	4	394	43.5	6.2	7.23		other metabolic processes		other molecular function	9.70371e+06
High	H9JP11	Uncharacterized protein OS=Bombyx mori OX=7091 PE=3 SV=1	14.744	7	5	5	5	694	75.6	5.16	7.69		other biological processes		other molecular function	6.05998e+06
High	H9IVB7	W2 domain-containing protein OS=Bombyx mori OX=7091 PE=4 SV=1	14.738	13	5	5	5	535	60.2	4.88	4.12				enzyme regulator activity;other molecular function	5.2658e+06
High	H9IX18	RuvB-like helicase OS=Bombyx mori OX=7091 PE=3 SV=1	14.722	14	5	5	5	408	45.5	5.58	6.9		cell organization and biogenesis;DNA metabolism;other metabolic processes;stress response	nucleus;other cell component	other molecular function	7.80989e+06
High	H9IXH1	KH domain-containing protein OS=Bombyx mori OX=7091 PE=4 SV=1	14.585	18	3	8	3	311	32	9.98	13.95				nucleic acid binding activity	6.37955e+06
High	H9JDC0	Glutamine--fructose-6-phosphate transaminase (isomerizing) OS=Bombyx mori OX=7091 GN=101743496 PE=4 SV=1	14.575	8	5	6	5	674	75.5	6.34	8.05	101743496	other metabolic processes		other molecular function	4.12537e+06
High	H9JQK4	Uncharacterized protein OS=Bombyx mori OX=7091 GN=101745003 PE=4 SV=1	14.439	4	3	4	3	768	88.6	9.69	9.72	101745003	RNA metabolism OR transcription;other metabolic processes	nucleus;other cell component		4.92293e+06
High	H9JL26	SAP domain-containing protein OS=Bombyx mori OX=7091 PE=4 SV=1	14.435	23	4	5	4	206	23.7	4.72	4.07					8.01267e+06
High	H9JCG5	ClpX-type ZB domain-containing protein OS=Bombyx mori OX=7091 PE=4 SV=1	14.409	7	3	4	3	450	49.2	7.58	9.52				other molecular function	9960299
High	H9JPJ1	40S ribosomal protein S30 OS=Bombyx mori OX=7091 PE=3 SV=1	14.331	23	3	18	3	130	14.3	10.32	42.25		protein metabolism;other metabolic processes	translational apparatus	other molecular function	1.32177e+08
High	H9JTB3	RNA helicase OS=Bombyx mori OX=7091 GN=101745872 PE=3 SV=1	14.185	8	5	6	5	597	68.3	9.48	8.85	101745872		other cell component	nucleic acid binding activity;other molecular function	7.13725e+06
High	H9IX22	MRP-S28 domain-containing protein OS=Bombyx mori OX=7091 GN=101742763 PE=4 SV=1	14.154	15	5	5	4	343	39.8	8.41	4.78	101742763	protein metabolism;other metabolic processes	mitochondrion	other molecular function	4.97505e+06
High	H9J6B4	RNA helicase OS=Bombyx mori OX=7091 PE=4 SV=1	14.05	12	3	4	3	409	46.8	9.29	6.61		other biological processes		nucleic acid binding activity;other molecular function	3355945	Acetyl [N-Term]
High	H9IWV2	PAM2 domain-containing protein OS=Bombyx mori OX=7091 PE=3 SV=1	13.997	13	3	5	3	377	41.3	6.02	10.25		other biological processes		nucleic acid binding activity	6.62149e+06
High	H9IT95	Calreticulin OS=Bombyx mori OX=7091 PE=3 SV=1	13.955	12	3	4	3	398	45.8	4.65	7.03		other biological processes	ER/Golgi	other molecular function	3.78153e+06
High	Q2F5N1	Prohibitin OS=Bombyx mori OX=7091 GN=693108 PE=2 SV=1	13.952	18	5	5	5	299	33.2	9.7	4.56	693108		other membranes;mitochondrion		5.32772e+06
High	H9JWY0	DNA-directed RNA polymerase subunit beta OS=Bombyx mori OX=7091 PE=3 SV=1	13.894	5	4	4	4	1133	127.5	8.7	4.04		RNA metabolism OR transcription;other metabolic processes		nucleic acid binding activity;other molecular function	1.22774e+07
High	H9J7P3	Uncharacterized protein OS=Bombyx mori OX=7091 PE=3 SV=1	13.89	54	4	6	4	119	13.8	4.83	7.28			cytoskeleton;other cell component	cytoskeletal activity;other molecular function	2.59411e+07
High	H9JID6	RNA helicase OS=Bombyx mori OX=7091 GN=101743298 PE=3 SV=1	13.776	10	5	5	5	540	61.3	9.31	5.52	101743298		other cell component	nucleic acid binding activity;other molecular function	8484091
High	H9IX46	RNA exonuclease 4 OS=Bombyx mori OX=7091 PE=3 SV=1	13.65	20	4	6	4	224	25.9	9.42	1.96				nucleic acid binding activity	6.56894e+06
High	Q0ZB78	Eukaryotic translation initiation factor 2 subunit 2 OS=Bombyx mori OX=7091 GN=733143 PE=2 SV=1	13.623	16	5	9	5	310	35.2	5.72	12.07	733143	protein metabolism;other metabolic processes		nucleic acid binding activity	1.58264e+07	Acetyl [N-Term]
High	H9J0W6	J domain-containing protein OS=Bombyx mori OX=7091 PE=4 SV=1	13.592	16	4	4	4	336	37.8	5.5	4.17		other biological processes		other molecular function	6.73949e+06
High	H9JV88	Uncharacterized protein OS=Bombyx mori OX=7091 GN=101739922 PE=4 SV=1	13.509	56	5	7	5	81	9.3	9.55	10.69	101739922		other membranes		3.09345e+07
High	H9J5A7	Uncharacterized protein OS=Bombyx mori OX=7091 PE=4 SV=1	13.496	3	4	4	4	1850	202.3	6.52	2.08					2.6345e+06
High	H9J608	Uncharacterized protein OS=Bombyx mori OX=7091 PE=3 SV=1	13.455	5	5	5	5	1322	149.1	6.87	3.37		cell cycle OR cell proliferation;other biological processes		nucleic acid binding activity;other molecular function	4208399
High	Q5UAQ1	Ribosomal protein L36A OS=Bombyx mori OX=7091 GN=RpL36A PE=2 SV=1	13.412	21	3	18	3	104	12.3	10.52	37.74	RpL36A	protein metabolism;other metabolic processes	translational apparatus	other molecular function	1.89484e+08
High	Q6T9Z7	Fibroinase OS=Bombyx mori OX=7091 GN=693031 PE=2 SV=1	13.405	16	4	4	4	341	38.1	6.33	6.37	693031			other molecular function	6.0568e+06
High	H9JM82	Uncharacterized protein OS=Bombyx mori OX=7091 GN=101739074 PE=4 SV=1	13.304	8	4	4	4	547	61.6	5.76	8.06	101739074		other membranes		6.12364e+06
High	H9JLF7	Uncharacterized protein OS=Bombyx mori OX=7091 PE=4 SV=1	13.268	8	5	5	5	830	91.6	7.88	5.7		other biological processes		enzyme regulator activity	2.12142e+06
High	H9JX69	DNA-directed RNA polymerase OS=Bombyx mori OX=7091 PE=3 SV=1	13.144	10	4	6	4	377	43	5.34	5.99		RNA metabolism OR transcription;other metabolic processes		nucleic acid binding activity;other molecular function	7.59837e+06
High	H9JLV8	RNA helicase OS=Bombyx mori OX=7091 GN=101745532 PE=4 SV=1	13.002	15	5	7	5	497	55.7	9.41	6.13	101745532		other cell component	nucleic acid binding activity;other molecular function	7.12625e+06
High	H9IVH2	Uncharacterized protein OS=Bombyx mori OX=7091 GN=101738983 PE=4 SV=1	12.996	17	3	4	3	282	32.5	9.55	5.56	101738983			other molecular function	3.82559e+06
High	H9JHF7	Uncharacterized protein OS=Bombyx mori OX=7091 GN=101739559 PE=4 SV=1	12.966	14	5	5	5	431	49.9	9.52	6.17	101739559			nucleic acid binding activity;other molecular function	3.58977e+06
High	H9JPZ9	Uncharacterized protein OS=Bombyx mori OX=7091 PE=3 SV=1	12.939	11	4	4	4	387	44.3	5.63	5.78				other molecular function	6.31435e+06
High	H9JE70	Uncharacterized protein OS=Bombyx mori OX=7091 GN=100862770 PE=4 SV=1	12.921	9	3	3	3	396	46.4	6.48	4.18	100862770		other cell component	nucleic acid binding activity;other molecular function	2.66484e+06
High	H9JEC2	Uncharacterized protein OS=Bombyx mori OX=7091 GN=101746856 PE=4 SV=1	12.912	4	4	4	4	906	101.8	7.78	8.1	101746856			other molecular function	5.87096e+06
High	H9IWP2	RRM domain-containing protein OS=Bombyx mori OX=7091 PE=4 SV=1	12.9	27	4	7	4	147	17.1	9.73	10.36				nucleic acid binding activity	1.08825e+07
High	H9JEC3	Helicase ATP-binding domain-containing protein OS=Bombyx mori OX=7091 PE=3 SV=1	12.88	16	4	4	4	447	49.9	5.35	4.63				nucleic acid binding activity;other molecular function	3.83288e+06
High	H9JEC4	DUF4217 domain-containing protein OS=Bombyx mori OX=7091 PE=4 SV=1	12.842	32	5	6	5	176	20	10.26	5.91					8.46425e+06
High	H9IW32	Neugrin OS=Bombyx mori OX=7091 GN=101746488 PE=3 SV=1	12.722	12	3	5	3	369	43.4	8.91	2.04	101746488		other membranes;mitochondrion		2.90975e+06
High	H9JDB6	Uncharacterized protein OS=Bombyx mori OX=7091 PE=4 SV=1	12.681	3	4	4	4	2829	318.9	6.06	3.94		transport		other molecular function	3.50099e+06
High	H9JQJ1	General transcription and DNA repair factor IIH helicase subunit XPB OS=Bombyx mori OX=7091 PE=3 SV=1	12.481	7	4	5	4	810	90.7	7.12	7.19		cell organization and biogenesis;DNA metabolism;RNA metabolism OR transcription;other metabolic processes;stress response		nucleic acid binding activity;other molecular function	2587220
High	H9JW04	Coatomer subunit beta OS=Bombyx mori OX=7091 PE=4 SV=1	12.474	5	3	3	3	913	100.6	6.86	4.95		transport	other membranes;ER/Golgi	other molecular function	3.25475e+06
High	H9JX72	Uncharacterized protein OS=Bombyx mori OX=7091 GN=101736657 PE=4 SV=1	12.401	11	4	4	4	559	63.7	6.58	3.86	101736657				5.13295e+06
High	H9J1M5	Uncharacterized protein OS=Bombyx mori OX=7091 PE=3 SV=1	12.397	21	2	7	2	112	11.5	4.26	14.77		protein metabolism;other metabolic processes	translational apparatus	other molecular function	1.78287e+07
High	H9JN23	Uncharacterized protein OS=Bombyx mori OX=7091 PE=4 SV=1	12.35	35	3	3	3	130	14.7	8.59	4.11					2.57642e+06
High	H9J6V8	TGS domain-containing protein OS=Bombyx mori OX=7091 PE=4 SV=1	12.349	50	3	3	3	84	9.8	9.03	7.24				other molecular function	3.54278e+06
High	H9JS63	TRASH domain-containing protein OS=Bombyx mori OX=7091 PE=3 SV=1	12.335	28	4	8	4	183	21.5	9.83	8.98					1.04113e+07
High	H9JVW2	Uncharacterized protein OS=Bombyx mori OX=7091 PE=3 SV=1	12.306	21	4	6	4	323	37	8.7	5.55		other biological processes	other membranes;nucleus	other molecular function	5.99493e+06
High	H9J8K0	Uncharacterized protein OS=Bombyx mori OX=7091 PE=4 SV=1	12.227	14	3	4	3	229	25.7	6.64	3.9					5.18848e+06
High	H9JI61	J domain-containing protein OS=Bombyx mori OX=7091 PE=4 SV=1	12.214	11	3	5	3	474	53.9	7.2	10.18		other biological processes		other molecular function	3.39471e+06
High	H9JB27	Uncharacterized protein OS=Bombyx mori OX=7091 PE=4 SV=1	12.132	16	5	5	5	341	39.6	6.76	4.15					12193680
High	H9J476	Uncharacterized protein OS=Bombyx mori OX=7091 PE=4 SV=1	12.032	8	4	5	4	648	69.6	6.67	6.48		other biological processes	nucleus	nucleic acid binding activity	3.69959e+06
High	H9J806	Uncharacterized protein OS=Bombyx mori OX=7091 PE=3 SV=1	11.976	37	3	7	3	99	11.4	9.89	9.61		other metabolic processes;transport	other membranes;mitochondrion		1.24992e+07
High	H9JN71	WD_REPEATS_REGION domain-containing protein OS=Bombyx mori OX=7091 PE=4 SV=1	11.952	10	5	5	4	429	47.1	8.73	7.3		RNA metabolism OR transcription;other metabolic processes			7.50172e+06
High	H9J5N7	Uncharacterized protein OS=Bombyx mori OX=7091 GN=101741756 PE=4 SV=1	11.945	14	4	4	4	270	30	9.98	7.15	101741756		other membranes		4365621
High	H9JQ44	RRM domain-containing protein OS=Bombyx mori OX=7091 GN=101736108 PE=4 SV=1	11.936	8	3	5	3	437	48.9	6.29	6.06	101736108			nucleic acid binding activity	3.45794e+06
High	H9JU13	Eukaryotic translation initiation factor 3 subunit A OS=Bombyx mori OX=7091 PE=3 SV=1	11.932	4	5	5	5	1212	140.1	6.73	1.81		cell organization and biogenesis;protein metabolism;other metabolic processes	translational apparatus;other cell component	nucleic acid binding activity	6.66783e+06
High	Q1HQ25	ATP synthase subunit OS=Bombyx mori OX=7091 GN=732934 PE=2 SV=1	11.895	47	5	6	5	99	10.9	9.92	10.75	732934	other metabolic processes;transport	other membranes;mitochondrion	transporter activity	1.93521e+07
High	H9JIH1	Asparagine--tRNA ligase OS=Bombyx mori OX=7091 GN=101739579 PE=3 SV=1	11.84	9	3	3	3	441	50.1	6.84	4.92	101739579	protein metabolism;RNA metabolism OR transcription;other metabolic processes		nucleic acid binding activity;other molecular function	3.81247e+06
High	H9J523	Uncharacterized protein OS=Bombyx mori OX=7091 PE=3 SV=1	11.831	15	3	6	1	253	28.1	5.59	8.86				other molecular function
High	H9IUS9	Uncharacterized protein OS=Bombyx mori OX=7091 PE=3 SV=1	11.789	8	4	4	4	820	91.7	6.16	3.47		protein metabolism;other metabolic processes;other biological processes	mitochondrion;translational apparatus	translation activity;nucleic acid binding activity	2.99997e+06
High	H9JIX2	Uncharacterized protein OS=Bombyx mori OX=7091 PE=3 SV=1	11.776	6	3	4	3	683	75.6	5.55	5.5		other biological processes	mitochondrion	other molecular function	5.97242e+06
High	H9J5C1	RuvB-like helicase OS=Bombyx mori OX=7091 GN=101739823 PE=3 SV=1	11.716	13	4	4	4	456	49.9	7.01	4.17	101739823	cell organization and biogenesis;DNA metabolism;other metabolic processes;stress response	nucleus;other cell component	other molecular function	2.9283e+06
High	H9JLJ5	Uncharacterized protein OS=Bombyx mori OX=7091 PE=4 SV=1	11.708	38	2	3	2	124	14.2	9.31	7.26				nucleic acid binding activity;other molecular function	8.17519e+06
High	H9JLB7	PINc domain-containing protein OS=Bombyx mori OX=7091 PE=4 SV=1	11.692	21	3	5	3	188	21.8	9.51	8.2		RNA metabolism OR transcription;other metabolic processes	nucleus;other cell component		7.78396e+06
High	H9JNI8	Ribosome production factor 2 homolog OS=Bombyx mori OX=7091 GN=101739710 PE=3 SV=1	11.674	8	3	6	3	314	36.4	9.98	5.55	101739710	cell organization and biogenesis;RNA metabolism OR transcription;other metabolic processes	nucleus	nucleic acid binding activity	7.63151e+06
High	H9JAJ6	Nuclear cap-binding protein subunit 3 OS=Bombyx mori OX=7091 PE=3 SV=1	11.646	8	3	7	3	601	68.5	9.2	11.71				nucleic acid binding activity	4.99337e+06
High	H9J7K6	Sas10 domain-containing protein OS=Bombyx mori OX=7091 PE=3 SV=1	11.603	11	4	5	4	416	48.1	6.04	4.99					4.59888e+06
High	H9JBF0	PINc domain-containing protein OS=Bombyx mori OX=7091 PE=4 SV=1	11.557	15	5	5	5	346	37.9	6.09	6.14					1.01255e+07
High	H9JKX2	Uncharacterized protein OS=Bombyx mori OX=7091 GN=101736455 PE=3 SV=1	11.498	14	4	4	4	305	36	9.67	5.77	101736455	protein metabolism;other metabolic processes	translational apparatus	other molecular function	5.43647e+06
High	H9JAF0	Uncharacterized protein OS=Bombyx mori OX=7091 PE=4 SV=1	11.385	4	5	5	5	1449	165.9	6.15	0					3.40895e+06
High	H9JEK7	116 kDa U5 small nuclear ribonucleoprotein component OS=Bombyx mori OX=7091 PE=3 SV=1	11.336	5	4	4	4	959	107.9	5.12	3.87		RNA metabolism OR transcription;other metabolic processes	nucleus;other cell component	other molecular function	2.58939e+06
High	Q1HPL1	Replication factor C4 OS=Bombyx mori OX=7091 GN=733023 PE=2 SV=1	11.333	16	4	5	4	351	38.7	8.31	7.98	733023	DNA metabolism;other metabolic processes		nucleic acid binding activity;other molecular function	3.91181e+06
High	H9ITF7	Uncharacterized protein OS=Bombyx mori OX=7091 PE=4 SV=1	11.292	5	4	4	4	949	106.4	5.95	6.04					4.87837e+06
High	H9JNW4	Uncharacterized protein OS=Bombyx mori OX=7091 PE=4 SV=1	11.264	4	4	4	4	1319	147.7	4.81	2.62				other molecular function	4.56153e+06
High	H9IS75	Uncharacterized protein OS=Bombyx mori OX=7091 PE=4 SV=1	11.259	4	4	5	4	1694	193.2	9.17	2.05					2.22903e+06
High	H9IU98	DNA helicase OS=Bombyx mori OX=7091 PE=3 SV=1	11.235	6	4	4	4	799	89.5	5.3	4.41		cell cycle OR cell proliferation;cell organization and biogenesis;DNA metabolism;other metabolic processes	nucleus;other cell component	nucleic acid binding activity;other molecular function	9.11549e+06
High	H9JHS1	MI domain-containing protein OS=Bombyx mori OX=7091 PE=4 SV=1	11.193	10	4	5	4	472	53.8	9.41	4.8				nucleic acid binding activity	3.75181e+06
High	H9JU84	Splicing factor, arginine/serine-rich 1 OS=Bombyx mori OX=7091 PE=3 SV=1	10.96	31	5	5	5	215	23.7	8.37	4.45			nucleus	nucleic acid binding activity	7.37061e+06
High	H9JDI4	Uncharacterized protein OS=Bombyx mori OX=7091 PE=4 SV=1	10.944	7	3	3	3	722	79.8	7.59	4.85		signal transduction;other biological processes	nucleus;other cell component	enzyme regulator activity	2.15195e+06
High	B7XFU6	Clathrin heavy chain OS=Bombyx mori OX=7091 GN=100233163 PE=2 SV=1	10.9	3	4	5	4	1681	191.9	5.63	2	100233163	transport	plasma membrane;other membranes;ER/Golgi	other molecular function	2.07565e+06
High	H9J1D1	Replication factor C subunit 1 OS=Bombyx mori OX=7091 GN=101736557 PE=3 SV=1	10.801	3	2	3	2	1050	118	9.09	2.36	101736557	DNA metabolism;other metabolic processes;stress response	nucleus;other cell component	nucleic acid binding activity;other molecular function	2.18242e+06
High	H9J719	RRM domain-containing protein OS=Bombyx mori OX=7091 PE=4 SV=1	10.78	10	3	5	3	312	36.1	9.31	4.21				nucleic acid binding activity	3.89661e+06
High	H9JHD0	Arp2/3 complex 34 kDa subunit OS=Bombyx mori OX=7091 PE=3 SV=1	10.739	9	3	4	3	295	34.1	7.37	1.66		cell organization and biogenesis	cytoskeleton;other cell component	cytoskeletal activity	2.89021e+06
High	H9J1V6	Very-long-chain enoyl-CoA reductase OS=Bombyx mori OX=7091 GN=101742899 PE=3 SV=1	10.719	12	3	5	3	300	34.2	9.42	11.62	101742899	other metabolic processes	other membranes;ER/Golgi	other molecular function	5.0848e+06
High	H9IWJ2	Uncharacterized protein OS=Bombyx mori OX=7091 GN=101746508 PE=4 SV=1	10.667	5	4	4	4	906	105.4	8.63	5.99	101746508				3.6604e+06
High	H9IWL1	LITAF domain-containing protein OS=Bombyx mori OX=7091 PE=3 SV=1	10.666	8	2	2	2	404	44.6	7.65	7.25					19052646
High	H9IW39	PWWP domain-containing protein OS=Bombyx mori OX=7091 PE=4 SV=1	10.573	2	3	3	3	1944	213.4	5.55	4.18					1.64061e+06
High	H9JCL8	Uncharacterized protein OS=Bombyx mori OX=7091 PE=4 SV=1	10.569	10	3	5	3	400	45.2	9.63	8.99					8.21706e+06
High	H9JVD4	Uncharacterized protein OS=Bombyx mori OX=7091 PE=3 SV=1	10.567	11	3	3	3	376	43.6	8.37	4.46		other biological processes	mitochondrion;translational apparatus		2229535
High	H9JMN9	Uncharacterized protein OS=Bombyx mori OX=7091 PE=3 SV=1	10.545	3	3	3	3	1123	128.1	5.63	1.91		other biological processes	other membranes;nucleus;other cell component		1.8149e+06
High	H9JR65	WD_REPEATS_REGION domain-containing protein OS=Bombyx mori OX=7091 GN=101746497 PE=4 SV=1	10.509	11	5	5	5	383	42.7	8.92	5.59	101746497				7.88078e+06
High	H9JCR8	Ubiquitin carboxyl-terminal hydrolase 7 OS=Bombyx mori OX=7091 PE=3 SV=1	10.506	3	3	3	3	1242	143.7	6.99	5.7		protein metabolism;other metabolic processes		other molecular function	2.36777e+06
High	Q9XXZ4	60S ribosomal protein L40 OS=Bombyx mori OX=7091 GN=UBI1 PE=2 SV=1	10.467	22	3	10	2	129	14.8	9.69	9	UBI1	protein metabolism;other metabolic processes	translational apparatus;nucleus;other cell component	other molecular function	6.80409e+06
High	H9IXN0	Uncharacterized protein OS=Bombyx mori OX=7091 PE=4 SV=1	10.427	8	3	3	3	515	58.5	4.53	4.3					2.98747e+06
High	H9J7Z5	PUM-HD domain-containing protein OS=Bombyx mori OX=7091 PE=4 SV=1	10.395	12	4	9	4	303	34.9	9.77	11.13				nucleic acid binding activity	9643736
High	H9JC69	Eukaryotic translation initiation factor 3 subunit B OS=Bombyx mori OX=7091 PE=3 SV=1	10.266	7	4	7	4	695	80.5	5.35	12.81		cell organization and biogenesis;protein metabolism;other metabolic processes	translational apparatus;other cell component	nucleic acid binding activity;other molecular function	3.93187e+06
High	H9JD04	Uncharacterized protein OS=Bombyx mori OX=7091 PE=4 SV=1	10.248	3	3	4	3	1224	140.3	7.85	5.83					3.67131e+06
High	H9JRG7	WD_REPEATS_REGION domain-containing protein OS=Bombyx mori OX=7091 GN=101746075 PE=4 SV=1	10.237	8	3	3	3	444	50	4.6	4.42	101746075		nucleus		5.42575e+06
High	H9JR15	Uncharacterized protein OS=Bombyx mori OX=7091 PE=4 SV=1	10.232	7	4	4	4	601	68.8	6.83	1.71		RNA metabolism OR transcription;other metabolic processes	nucleus		4.85014e+06
High	H9IYL2	Uncharacterized protein OS=Bombyx mori OX=7091 PE=3 SV=2	10.216	6	2	3	2	488	53.2	7.59	6.78		other biological processes	nucleus	other molecular function	2.51686e+06
High	H9JGD9	Uncharacterized protein OS=Bombyx mori OX=7091 PE=3 SV=1	10.143	5	3	3	3	637	71.1	7.25	5.53		transport	nucleus		2.17588e+06
High	H9JGL7	FoP_duplication domain-containing protein OS=Bombyx mori OX=7091 GN=101745284 PE=4 SV=1	10.093	13	3	6	3	231	26.2	11.75	5.9	101745284			nucleic acid binding activity	5.21894e+06
High	H9JJS8	Myosin motor domain-containing protein OS=Bombyx mori OX=7091 PE=3 SV=1	10.061	4	4	4	4	1202	136.7	9.26	1.71			cytoskeleton;other cell component	cytoskeletal activity;other molecular function	4.04216e+06
High	H9JLI7	DDB1- and CUL4-associated factor 13 OS=Bombyx mori OX=7091 GN=101743321 PE=3 SV=1	10.061	10	4	4	4	447	51.6	9.42	0	101743321	protein metabolism;other metabolic processes	nucleus		5.39855e+06
High	H9J7D4	Chromo domain-containing protein OS=Bombyx mori OX=7091 PE=4 SV=1	9.99	10	3	4	3	431	49.4	8.6	8.14			other cell component	other molecular function	7.24561e+06
High	H9JWK8	Uncharacterized protein OS=Bombyx mori OX=7091 PE=4 SV=1	9.888	5	4	4	4	945	106.8	9.51	4.21					5.34724e+06
High	H9JPQ2	Uncharacterized protein OS=Bombyx mori OX=7091 PE=3 SV=1	9.859	17	3	3	3	207	22.6	5.62	4.98		other biological processes		other molecular function	3.16555e+06
High	H9IUH3	Eukaryotic translation initiation factor 3 subunit M OS=Bombyx mori OX=7091 GN=101737255 PE=3 SV=1	9.845	8	3	3	3	386	44.2	5.95	5.63	101737255	cell organization and biogenesis;protein metabolism;other metabolic processes	translational apparatus;other cell component	nucleic acid binding activity	3.26977e+06
High	H9JGV3	Uncharacterized protein OS=Bombyx mori OX=7091 PE=4 SV=1	9.716	4	3	3	3	720	84.3	8.79	4.1			nucleus	other molecular function	3.01338e+06
High	H9JEC0	Uncharacterized protein OS=Bombyx mori OX=7091 GN=101746055 PE=4 SV=1	9.714	7	3	3	3	548	60.8	8.88	4.6	101746055				2.79207e+06
High	H9JUI7	GPN-loop GTPase 3 OS=Bombyx mori OX=7091 PE=3 SV=1	9.711	19	3	3	3	232	26.7	4.42	1.91				other molecular function	2.84527e+06
High	H9J3J1	Uncharacterized protein OS=Bombyx mori OX=7091 GN=101745649 PE=4 SV=1	9.664	10	3	3	3	395	45.9	9.36	1.99	101745649	protein metabolism;other metabolic processes	translational apparatus;other cell component	other molecular function	2.29678e+06
High	H9J5F0	DNA damage-binding protein 1 OS=Bombyx mori OX=7091 PE=3 SV=1	9.609	4	3	5	3	848	93.9	5.53	4.26			nucleus	nucleic acid binding activity	2.58147e+06
High	H9IWT9	Uncharacterized protein OS=Bombyx mori OX=7091 GN=101740172 PE=4 SV=1	9.56	4	2	4	2	536	61.8	8.51	7.71	101740172				6.87424e+06
High	H9JLS3	TPR_REGION domain-containing protein OS=Bombyx mori OX=7091 PE=3 SV=1	9.55	1	2	2	2	3362	382.8	6.81	4.9		other biological processes	cytoskeleton;other cell component	cytoskeletal activity;other molecular function	1.78805e+06
High	H9JP36	Uncharacterized protein OS=Bombyx mori OX=7091 PE=4 SV=1	9.502	5	3	3	3	735	81.4	4.96	0					3.34842e+06
High	H9JMY4	Uncharacterized protein OS=Bombyx mori OX=7091 GN=101740493 PE=4 SV=1	9.488	8	3	3	3	569	66	8.48	2.02	101740493	RNA metabolism OR transcription;other metabolic processes			2.21103e+06
High	H9JF61	DH domain-containing protein OS=Bombyx mori OX=7091 PE=4 SV=1	9.47	11	4	4	4	358	40.4	8.9	3.89				enzyme regulator activity	5.05378e+06
High	H9IVU1	I/LWEQ domain-containing protein OS=Bombyx mori OX=7091 PE=4 SV=1	9.461	1	2	2	2	1856	202.9	6.47	2.88		cell adhesion;transport	cytoskeleton;other cell component	cytoskeletal activity;other molecular function	1.13851e+06
High	H9JX90	KH domain-containing protein OS=Bombyx mori OX=7091 PE=4 SV=1	9.456	9	3	3	3	377	43.2	9.35	4.5				nucleic acid binding activity	1.44858e+06
High	H9JPP5	Protein-synthesizing GTPase OS=Bombyx mori OX=7091 PE=4 SV=1	9.433	8	3	3	3	572	62.7	6.76	4.46		cell organization and biogenesis;protein metabolism;other metabolic processes	nucleus;other cell component	nucleic acid binding activity;other molecular function	7.64034e+06
High	H9JID5	Uncharacterized protein OS=Bombyx mori OX=7091 PE=4 SV=1	9.41	7	4	4	4	646	74.1	9.29	1.83				nucleic acid binding activity	5.15788e+06
High	Q2F5R4	Glutamate dehydrogenase (NAD(P)(+)) OS=Bombyx mori OX=7091 GN=692939 PE=2 SV=1	9.394	7	3	3	3	554	61.4	8.15	3.4	692939	other metabolic processes		other molecular function	2.76595e+06
High	H9JMG7	Uncharacterized protein OS=Bombyx mori OX=7091 PE=4 SV=1	9.365	12	4	4	4	482	55.5	6.86	4.02			nucleus	other molecular function	2555730
High	Q2F5M1	GTP-binding nuclear protein OS=Bombyx mori OX=7091 GN=692970 PE=2 SV=1	9.326	15	3	3	3	213	24.3	7.42	4.22	692970	transport	nucleus	other molecular function	5.81956e+06
High	H9JRK5	Uncharacterized protein OS=Bombyx mori OX=7091 PE=4 SV=1	9.308	10	2	3	2	334	37.1	7.2	8.17		other biological processes	nucleus		2.70109e+06
High	H9JWU4	Structural maintenance of chromosomes protein OS=Bombyx mori OX=7091 PE=3 SV=1	9.249	4	3	3	3	1227	139.5	6.42	4.29		cell organization and biogenesis	nucleus;other cell component	other molecular function	1.82367e+06
High	H9JJ69	TFIIS N-terminal domain-containing protein OS=Bombyx mori OX=7091 PE=4 SV=1	9.246	7	3	3	3	537	59.5	9.77	1.62			nucleus		2.40963e+06
High	H9JVY6	Ribosomal RNA-processing protein 8 OS=Bombyx mori OX=7091 PE=3 SV=1	9.222	14	3	3	3	310	35.9	9.72	3.82		RNA metabolism OR transcription;other metabolic processes	nucleus	other molecular function	5738857
High	H9JK37	RRM domain-containing protein OS=Bombyx mori OX=7091 PE=4 SV=1	9.22	12	3	4	3	230	26.9	10.64	6.81				nucleic acid binding activity	8.71393e+06
High	H9ISA0	60S ribosome subunit biogenesis protein NIP7 homolog OS=Bombyx mori OX=7091 GN=101738785 PE=3 SV=1	9.185	15	3	5	3	180	20.4	9.25	10.37	101738785	cell organization and biogenesis	nucleus	nucleic acid binding activity	2.11437e+07
High	H9JU88	Small nuclear ribonucleoprotein Sm D3 OS=Bombyx mori OX=7091 GN=101744663 PE=3 SV=1	9.184	15	2	5	2	130	14	10.51	6.89	101744663	cell organization and biogenesis;RNA metabolism OR transcription;other metabolic processes	nucleus		9.55848e+06
High	H9JPK6	AAA domain-containing protein OS=Bombyx mori OX=7091 GN=101735712 PE=3 SV=1	9.124	8	3	3	3	355	40.7	8.84	4.54	101735712	DNA metabolism;other metabolic processes		nucleic acid binding activity;other molecular function	1.48009e+06
High	Q19N36	Small GTP binding protein RAB5 OS=Bombyx mori OX=7091 GN=733058 PE=2 SV=1	9.116	18	3	5	3	213	23.2	8.54	1.71	733058			other molecular function	4.29147e+06
High	H9JBT5	Nucleolar protein 12 OS=Bombyx mori OX=7091 GN=101739431 PE=3 SV=1	9.09	13	3	3	3	228	26.8	10.04	6.38	101739431		nucleus		1.16862e+07
High	H9JMQ2	DNA-directed RNA polymerase OS=Bombyx mori OX=7091 PE=3 SV=1	9.075	11	2	2	2	200	21.9	9.06	4.58		RNA metabolism OR transcription;other metabolic processes		nucleic acid binding activity;other molecular function	3.65125e+06
High	H9J3P0	Phosphorylated adapter RNA export protein OS=Bombyx mori OX=7091 GN=101741753 PE=3 SV=1	9.065	11	3	3	3	419	47.6	5.27	3.55	101741753	transport	nucleus;other cell component	nucleic acid binding activity	2.32721e+06
High	O16143	Rab1 protein OS=Bombyx mori OX=7091 GN=rabB PE=2 SV=1	9.059	21	3	4	2	202	22.4	5.67	8.26	rabB			other molecular function	5.54188e+06
High	H9JGN2	Uncharacterized protein OS=Bombyx mori OX=7091 PE=3 SV=2	9.055	9	4	4	4	520	58.7	8.43	1.77			other cell component		3.24084e+06
High	H9JE97	SURF6 domain-containing protein OS=Bombyx mori OX=7091 PE=3 SV=1	9.014	18	4	5	4	223	26.4	10.07	1.7			nucleus		4.64547e+06
High	H9IV39	Rab GDP dissociation inhibitor OS=Bombyx mori OX=7091 GN=101738804 PE=3 SV=1	8.964	8	3	4	3	443	49.9	5.41	5.11	101738804	transport;signal transduction	other cell component	enzyme regulator activity	2.79522e+06
High	H9JPP4	Chromo domain-containing protein OS=Bombyx mori OX=7091 PE=4 SV=1	8.961	16	3	5	3	209	24.1	8.98	10.28			other cell component	other molecular function	1.03039e+07
High	Q1EPM0	Glyceraldehyde-3-phosphate dehydrogenase OS=Bombyx mori OX=7091 GN=BmGAPDH PE=2 SV=1	8.951	8	3	3	2	332	35.4	7.93	4.85	BmGAPDH	other metabolic processes		other molecular function	2.23632e+06
High	H9IZS8	MCM domain-containing protein OS=Bombyx mori OX=7091 GN=101746848 PE=3 SV=1	8.914	16	3	3	3	276	30.7	6.7	2.49	101746848	cell organization and biogenesis;DNA metabolism;other metabolic processes	other cell component	nucleic acid binding activity;other molecular function	1.57422e+06
High	H9JR68	Uncharacterized protein OS=Bombyx mori OX=7091 PE=4 SV=1	8.85	7	3	3	3	376	43.4	8	3.93					3.85394e+06
High	H9JDH7	CDP-diacylglycerol synthase OS=Bombyx mori OX=7091 PE=3 SV=1	8.802	4	3	4	3	946	110.2	9.51	7.44		other metabolic processes	other membranes;mitochondrion	other molecular function	1.85373e+06
High	H9JGY6	Uncharacterized protein OS=Bombyx mori OX=7091 PE=4 SV=1	8.714	4	3	3	3	735	86.9	7.75	3.88					2.60642e+06
High	H9JHQ9	Uncharacterized protein OS=Bombyx mori OX=7091 GN=101740913 PE=3 SV=1	8.586	11	2	2	2	266	28.7	9.91	2.39	101740913		other membranes		656219
High	H9JEL7	RRM domain-containing protein OS=Bombyx mori OX=7091 PE=4 SV=1	8.561	24	3	4	3	156	17.1	4.58	3.5				nucleic acid binding activity	1.43302e+07
High	H9JI08	Uncharacterized protein OS=Bombyx mori OX=7091 PE=4 SV=1	8.544	21	3	3	3	229	24.5	6.54	4.16				other molecular function	2.8413e+06
High	H9JV86	Histone H2A OS=Bombyx mori OX=7091 PE=3 SV=1	8.53	20	3	15	1	131	13.6	10.7	29.38			nucleus;other cell component	nucleic acid binding activity;other molecular function	6.70944e+07
High	H9ISH7	HDAC_interact domain-containing protein OS=Bombyx mori OX=7091 PE=4 SV=1	8.499	2	2	2	2	1039	116.9	8.7	4.34		other biological processes	nucleus	other molecular function	648282
High	H9IUA9	Uncharacterized protein OS=Bombyx mori OX=7091 PE=3 SV=1	8.498	4	3	4	3	746	82.8	5.5	8.79		RNA metabolism OR transcription;other metabolic processes	nucleus		3.60378e+06
High	H9J0I1	DNA-directed RNA polymerase subunit beta OS=Bombyx mori OX=7091 PE=3 SV=2	8.419	3	3	3	3	1149	131.1	7.05	0		RNA metabolism OR transcription;other metabolic processes		nucleic acid binding activity;other molecular function	834706
High	Q2F687	Histone H3 OS=Bombyx mori OX=7091 GN=778457 PE=2 SV=1	8.405	20	3	8	3	136	15.3	11.27	17.57	778457		nucleus;other cell component	nucleic acid binding activity;other molecular function	5.05635e+07
High	H9IWV6	Signal transducer and activator of transcription OS=Bombyx mori OX=7091 PE=3 SV=1	8.381	4	2	2	2	725	82.7	6.64	3.86		developmental processes;signal transduction;other biological processes	nucleus;other cell component	nucleic acid binding activity;other molecular function	1.91808e+06
High	H9J6R3	RRM domain-containing protein OS=Bombyx mori OX=7091 GN=733137 PE=4 SV=1	8.334	31	3	4	3	153	16	9.79	2.31	733137			nucleic acid binding activity	9238090
High	H9IWQ4	Uncharacterized protein OS=Bombyx mori OX=7091 GN=101743619 PE=3 SV=1	8.279	10	3	3	3	359	41.5	8.31	1.95	101743619	RNA metabolism OR transcription;other metabolic processes	nucleus	nucleic acid binding activity;other molecular function	2.02404e+06
High	H9J8Q6	BTB domain-containing protein OS=Bombyx mori OX=7091 PE=4 SV=1	8.256	14	3	3	3	299	33.4	8.66	1.86					2.95133e+06
High	H9J125	26S proteasome non-ATPase regulatory subunit 6 OS=Bombyx mori OX=7091 GN=101735567 PE=3 SV=1	8.24	12	3	3	3	382	43.4	6.02	1.66	101735567	other biological processes	other cell component	enzyme regulator activity	2.84735e+06
High	H9JSW1	General transcription factor IIH subunit 4 OS=Bombyx mori OX=7091 PE=3 SV=1	8.125	7	4	4	4	551	62.4	8.79	4.15		DNA metabolism;other metabolic processes;stress response	nucleus	other molecular function	2.04794e+07
High	H9J6H6	Uncharacterized protein OS=Bombyx mori OX=7091 GN=101739383 PE=3 SV=1	8.088	12	2	2	2	238	28.2	9.86	4.93	101739383	RNA metabolism OR transcription;other metabolic processes	nucleus		3.35892e+06
High	H9JM26	DAO domain-containing protein OS=Bombyx mori OX=7091 PE=4 SV=1	8.048	9	3	3	3	391	43.5	8.62	3.59				other molecular function	2.4083e+06
High	H9JPQ3	Uncharacterized protein OS=Bombyx mori OX=7091 PE=3 SV=1	8.044	10	2	3	2	325	35.3	5.66	1.81		other biological processes	cytosol	other molecular function	1.71821e+06
High	B9A9Z3	Histone H2A OS=Bombyx mori OX=7091 GN=H2A-L2 PE=2 SV=1	8.032	21	3	15	1	124	13.4	10.7	29.88	H2A-L2		nucleus;other cell component	nucleic acid binding activity;other molecular function	731508
High	H9IWY6	Uncharacterized protein OS=Bombyx mori OX=7091 PE=4 SV=1	7.982	9	1	1	1	327	36	4.78	2.8					2.08603e+06
High	H9IZN4	Uncharacterized protein OS=Bombyx mori OX=7091 GN=101745260 PE=3 SV=1	7.92	4	2	2	2	716	80.1	9.22	3.93	101745260		other cell component		1.97948e+06
High	H9IYT8	CDGSH iron-sulfur domain-containing protein 2 homolog OS=Bombyx mori OX=7091 PE=3 SV=1	7.88	19	2	2	2	128	14.3	9.13	4.58		other biological processes	other membranes;ER/Golgi	other molecular function	2.61151e+06
High	H9J2I8	Glycylpeptide N-tetradecanoyltransferase OS=Bombyx mori OX=7091 GN=101735807 PE=3 SV=1	7.878	9	4	4	4	470	54	8.09	1.84	101735807	protein metabolism;other metabolic processes		other molecular function	5.75938e+06
High	H9J3M2	Uncharacterized protein OS=Bombyx mori OX=7091 PE=4 SV=1	7.739	5	3	4	3	630	71.9	9.26	6.05			nucleus	nucleic acid binding activity	3.38387e+06
High	H9JQX6	Uridine kinase OS=Bombyx mori OX=7091 PE=3 SV=1	7.655	10	4	4	4	492	55.2	7.36	1.84		other metabolic processes		kinase activity;other molecular function	3.20309e+06
High	Q3L234	Zinc finger protein OS=Bombyx mori OX=7091 GN=692655 PE=2 SV=1	7.605	27	3	3	3	143	15.9	8.22	1.62	692655			nucleic acid binding activity;other molecular function	8.98118e+06
High	H9JS96	Mitochondrial import inner membrane translocase subunit TIM50 OS=Bombyx mori OX=7091 PE=3 SV=1	7.571	15	4	5	4	262	30.9	6.33	3.66		transport	other membranes;mitochondrion		6.36933e+06
High	H9JNW1	Uncharacterized protein OS=Bombyx mori OX=7091 GN=101739698 PE=4 SV=1	7.569	2	2	2	2	1033	116.4	8.66	4.51	101739698	RNA metabolism OR transcription;other metabolic processes			1.78561e+06
High	M4B146	Uncharacterized protein OS=Bombyx mori OX=7091 PE=3 SV=1	7.516	8	3	3	3	340	38.4	9.14	4.12					3.89465e+06
High	H9JWX5	Collagen IV NC1 domain-containing protein OS=Bombyx mori OX=7091 PE=4 SV=1	7.496	2	2	2	2	1933	194.1	8.76	2.53			extracellular matrix;other membranes;other cell component	extracellular structural activity	2.08591e+06
High	H9J0N5	CKK domain-containing protein OS=Bombyx mori OX=7091 PE=3 SV=1	7.38	23	3	4	3	207	22.8	9.77	5.86			cytoskeleton;other cell component	cytoskeletal activity;other molecular function	3.48269e+06
High	H9JQ25	USP domain-containing protein OS=Bombyx mori OX=7091 PE=4 SV=1	7.377	3	3	3	3	952	104.6	8.06	5.18		protein metabolism;DNA metabolism;other metabolic processes;stress response	nucleus;other cell component	other molecular function	2.96902e+06
High	H9J192	M16C_associated domain-containing protein OS=Bombyx mori OX=7091 PE=4 SV=1	7.374	3	2	2	2	830	95.3	6.9	1.81		protein metabolism		other molecular function	1.27894e+06
High	H9IWB1	Uncharacterized protein OS=Bombyx mori OX=7091 PE=4 SV=1	7.357	5	2	2	2	470	51.3	9.19	4.15				nucleic acid binding activity	2.24486e+06
High	H9JNM7	Complex I-49kD OS=Bombyx mori OX=7091 PE=3 SV=1	7.278	5	2	2	2	412	46.6	6.21	3.96				other molecular function	1.61273e+06
High	H9IT46	PlsC domain-containing protein OS=Bombyx mori OX=7091 PE=3 SV=1	7.266	5	1	2	1	310	35.9	8.65	3.91			other membranes	other molecular function	1.43342e+06
High	H9J5I4	Tr-type G domain-containing protein OS=Bombyx mori OX=7091 PE=4 SV=1	7.253	6	3	3	3	649	71.3	7.31	3.57		protein metabolism;other metabolic processes	other cell component	nucleic acid binding activity;other molecular function	1.70478e+06
High	H9IU24	Mitochondrial GTPase 1 OS=Bombyx mori OX=7091 GN=101739917 PE=3 SV=1	7.252	10	3	3	3	333	38	9.45	0	101739917		other membranes;mitochondrion	other molecular function	1.7334e+06
High	H9JT08	Uncharacterized protein OS=Bombyx mori OX=7091 PE=4 SV=1	7.241	6	2	2	2	536	59.7	7.78	4.73					3.91437e+06
High	H9IWS1	Uncharacterized protein OS=Bombyx mori OX=7091 PE=4 SV=1	7.234	5	2	4	2	497	56.9	8.19	6.77					1.92348e+06
High	H9JQW8	Uncharacterized protein OS=Bombyx mori OX=7091 GN=101744548 PE=3 SV=1	7.228	4	3	3	3	723	80.4	10.04	2.26	101744548	other biological processes			4.8862e+06
High	H9JUC8	Coiled-coil domain-containing protein 86 OS=Bombyx mori OX=7091 GN=101744082 PE=4 SV=1	7.201	16	2	4	2	162	19.1	10.45	3.37	101744082		nucleus		5781600
High	H9J9T2	Uncharacterized protein OS=Bombyx mori OX=7091 PE=3 SV=1	7.156	19	2	2	2	115	13.5	9.2	4.37			mitochondrion		3.64258e+06
High	H9JIM2	Uncharacterized protein OS=Bombyx mori OX=7091 GN=101744068 PE=4 SV=1	7.155	2	2	3	2	1309	146.8	9.07	1.98	101744068	RNA metabolism OR transcription;other metabolic processes		nucleic acid binding activity;other molecular function	6.48398e+06
High	H9ISS3	NTP_transf_3 domain-containing protein OS=Bombyx mori OX=7091 PE=4 SV=1	7.135	7	3	3	3	451	51	7.06	3.72					2.32763e+06
High	H9JY24	Pribosyltran_N domain-containing protein OS=Bombyx mori OX=7091 PE=3 SV=2	7.128	10	2	2	2	286	31.2	8.09	4.96		other metabolic processes		other molecular function	1.84267e+06
High	H9JKX7	Uncharacterized protein OS=Bombyx mori OX=7091 PE=3 SV=1	7.084	8	3	4	3	335	39	11.3	0			nucleus	nucleic acid binding activity	3.42363e+06
High	H9JJU4	AA_TRNA_LIGASE_II domain-containing protein OS=Bombyx mori OX=7091 PE=4 SV=1	7.084	26	2	3	2	78	8.7	8.59	6.6		protein metabolism;RNA metabolism OR transcription;other metabolic processes	other cell component	other molecular function	3.20869e+06
High	H9JH97	Uncharacterized protein OS=Bombyx mori OX=7091 PE=3 SV=1	7.042	18	2	2	2	163	18.5	6.16	2		transport;other biological processes		other molecular function	2.38406e+06
High	H9J0F2	Complex I-49kD OS=Bombyx mori OX=7091 PE=3 SV=1	7.036	5	2	2	2	412	46.5	6.02	2.38				other molecular function	2.61642e+06
High	H9J2G5	Uncharacterized protein OS=Bombyx mori OX=7091 GN=100620062 PE=4 SV=1	6.966	4	2	2	2	640	71.2	4.94	4.02	100620062				2.72414e+06
High	H9J439	Uncharacterized protein OS=Bombyx mori OX=7091 GN=101740917 PE=4 SV=1	6.954	15	2	2	2	192	20.8	9.48	2.09	101740917	transport	other membranes	transporter activity	2.61778e+06
High	H9J3F2	Uncharacterized protein OS=Bombyx mori OX=7091 PE=4 SV=1	6.885	13	3	4	3	375	44	6.51	2.53					3.47313e+06
High	M4B147	RNA helicase OS=Bombyx mori OX=7091 PE=3 SV=1	6.872	5	2	2	2	358	40.7	7.99	3.88		other biological processes	other cell component	nucleic acid binding activity;other molecular function	1.21338e+06
High	H9JFW8	Uncharacterized protein OS=Bombyx mori OX=7091 PE=3 SV=1	6.841	15	3	3	3	266	29.1	9.35	0		transport	other membranes		2.54514e+06
High	H9J1X6	Nicotinate phosphoribosyltransferase OS=Bombyx mori OX=7091 PE=3 SV=1	6.775	7	3	4	3	572	63.9	7.17	1.87		other metabolic processes		other molecular function	1.157e+06
High	H9JDZ8	AP-3 complex subunit delta OS=Bombyx mori OX=7091 PE=3 SV=1	6.767	5	2	2	2	442	50.2	8.76	2.08		transport	other membranes		1.81041e+06
High	H9J5I6	Methyltransf_25 domain-containing protein OS=Bombyx mori OX=7091 PE=4 SV=1	6.762	8	2	3	2	353	41.1	5.3	1.65		protein metabolism;other metabolic processes		other molecular function	5959097
High	H9JV67	PPIase cyclophilin-type domain-containing protein OS=Bombyx mori OX=7091 PE=4 SV=2	6.725	4	2	2	2	582	65.5	10.96	2.01				other molecular function	1.58968e+06
High	H9JNY3	26S proteasome non-ATPase regulatory subunit 13 OS=Bombyx mori OX=7091 PE=4 SV=1	6.702	10	3	3	3	413	46.2	8.81	1.96			other cell component		2.38777e+06
High	H9JQI8	WD_REPEATS_REGION domain-containing protein OS=Bombyx mori OX=7091 PE=4 SV=1	6.633	8	3	4	3	398	44.6	7.42	6.64					5.25755e+06
High	H9JN69	Uncharacterized protein OS=Bombyx mori OX=7091 PE=4 SV=1	6.63	14	1	3	1	121	13	6.54	5.04					4.91894e+06
High	H9JP35	Kinesin-like protein OS=Bombyx mori OX=7091 PE=3 SV=1	6.628	5	2	2	2	503	56.6	7.05	2.06		other biological processes	cytoskeleton	cytoskeletal activity;other molecular function	1.56904e+06
High	H9J7C0	NUC153 domain-containing protein OS=Bombyx mori OX=7091 GN=101742563 PE=3 SV=1	6.555	4	2	2	2	675	78.7	5.24	2.2	101742563	RNA metabolism OR transcription;other metabolic processes	nucleus		954801
High	H9JFK7	Non-specific serine/threonine protein kinase OS=Bombyx mori OX=7091 PE=3 SV=1	6.519	4	2	2	2	469	53.7	7.78	2.23				kinase activity;other molecular function	1.70532e+06
High	H9JG12	Uncharacterized protein OS=Bombyx mori OX=7091 PE=4 SV=1	6.5	5	2	2	2	436	52	5.25	2.61		RNA metabolism OR transcription;other metabolic processes			1.21063e+06
High	H9J9K7	Calcium load-activated calcium channel OS=Bombyx mori OX=7091 GN=101738669 PE=3 SV=1	6.488	12	2	2	2	183	21.1	9.6	1.99	101738669	transport;other biological processes	other membranes;ER/Golgi	transporter activity	2.06946e+06
High	H9J7Z3	RRM domain-containing protein OS=Bombyx mori OX=7091 PE=3 SV=1	6.455	10	2	2	2	188	21.3	9.14	5.18		other biological processes	nucleus	nucleic acid binding activity	4.38898e+06
High	H9IS56	Actin-related protein 2 OS=Bombyx mori OX=7091 PE=3 SV=1	6.447	6	2	2	2	388	44.2	5.68	1.82		cell organization and biogenesis	cytoskeleton;other cell component	cytoskeletal activity;other molecular function	1.58032e+06
High	H9JE00	Uncharacterized protein OS=Bombyx mori OX=7091 PE=4 SV=1	6.435	13	2	2	2	203	22.8	8.72	1.72		transport	other membranes		1.02698e+06
High	H9JPT7	Uncharacterized protein OS=Bombyx mori OX=7091 PE=4 SV=1	6.428	2	2	2	2	921	105	7.83	1.73		RNA metabolism OR transcription;other metabolic processes		nucleic acid binding activity;other molecular function	1.77726e+06
High	H9JX75	Protein LTV1 homolog OS=Bombyx mori OX=7091 PE=3 SV=1	6.423	7	2	2	2	515	59.3	4.92	3.01		other biological processes			2.2326e+06
High	H9ITA4	Coatomer subunit gamma OS=Bombyx mori OX=7091 PE=3 SV=1	6.415	2	1	1	1	753	82.6	5.34	2.9		transport	other membranes;ER/Golgi	other molecular function
High	H9JY66	HTH OST-type domain-containing protein OS=Bombyx mori OX=7091 PE=4 SV=1	6.411	5	2	2	2	412	46	9.45	1.97					996862
High	H9J8N7	BTB domain-containing protein OS=Bombyx mori OX=7091 PE=4 SV=1	6.382	6	1	2	1	243	27.6	4.61	4.88					2.35468e+06
High	H9JF62	PH_16 domain-containing protein OS=Bombyx mori OX=7091 PE=4 SV=1	6.341	6	2	2	2	385	40.7	5.69	2.51					3.91001e+06
High	H9JMP9	Uncharacterized protein OS=Bombyx mori OX=7091 PE=4 SV=1	6.319	15	2	2	2	118	13.7	10.32	4.18					2.64814e+06
High	H9JTR0	Uncharacterized protein OS=Bombyx mori OX=7091 PE=3 SV=1	6.311	3	2	2	2	839	91.9	5.58	1.63		transport	other membranes		1.74818e+06
High	H9IVN8	Calmodulin OS=Bombyx mori OX=7091 PE=3 SV=1	6.295	27	2	3	2	74	8.4	4.34	2.68		signal transduction		other molecular function	3.20737e+06
High	H9JTS4	C2H2-type domain-containing protein OS=Bombyx mori OX=7091 GN=101742402 PE=4 SV=1	6.295	14	2	3	2	149	17.5	7.91	1.81	101742402			nucleic acid binding activity;other molecular function	4.61108e+06
High	Q1HPI9	U2 snRNP auxiliary factor large subunit OS=Bombyx mori OX=7091 GN=733037 PE=2 SV=1	6.233	13	3	3	3	417	46.5	9.03	0	733037	RNA metabolism OR transcription;other metabolic processes	nucleus	nucleic acid binding activity	2.01693e+06
High	H9JK69	USP domain-containing protein OS=Bombyx mori OX=7091 PE=4 SV=1	6.233	7	2	2	2	287	31.1	9.55	4.57		protein metabolism;other metabolic processes		other molecular function	1.81008e+06
High	H9JAB7	eIF-2B GDP-GTP exchange factor subunit alpha OS=Bombyx mori OX=7091 PE=3 SV=1	6.213	6	2	2	2	303	33.7	6.92	2.34		protein metabolism;other metabolic processes	other cell component	nucleic acid binding activity	1.29595e+06
High	H9JPC6	C3H1-type domain-containing protein OS=Bombyx mori OX=7091 PE=4 SV=1	6.182	5	2	3	2	689	78.7	8.4	2.02		RNA metabolism OR transcription;other metabolic processes		nucleic acid binding activity;other molecular function	1.95779e+06
High	H9JK30	Uncharacterized protein OS=Bombyx mori OX=7091 PE=3 SV=1	6.117	2	2	2	2	1139	128.7	8.16	2.86		cell organization and biogenesis;other biological processes		cytoskeletal activity;other molecular function	1.67384e+06
High	Q2F6C3	Chaperonin subunit 6a zeta OS=Bombyx mori OX=7091 GN=692796 PE=2 SV=1	6.089	4	2	2	2	531	57.7	7.03	2.4	692796	other biological processes	other cell component	other molecular function	1.99703e+06
High	Q2F5P6	Mitochondrial matrix protein p33 OS=Bombyx mori OX=7091 GN=692953 PE=2 SV=1	6.079	14	3	3	3	287	32	5.27	0	692953		mitochondrion		3.45545e+06
High	H9J7Z6	CPL domain-containing protein OS=Bombyx mori OX=7091 PE=4 SV=1	6.074	8	2	2	2	224	25.2	6.24	4.35				nucleic acid binding activity	5.54507e+06
High	H9JEG5	Uncharacterized protein OS=Bombyx mori OX=7091 PE=3 SV=1	6.068	10	2	2	2	296	33	9.1	1.85			other membranes	other molecular function	1.0909e+06
High	Q2F5L5	Protein transport protein Sec61 subunit beta OS=Bombyx mori OX=7091 GN=733070 PE=2 SV=1	6.044	22	2	3	2	97	10.1	11.8	3.81	733070	transport	other membranes;ER/Golgi		3.98466e+06
High	H9JGW2	zf-AD domain-containing protein OS=Bombyx mori OX=7091 PE=4 SV=1	6.024	10	2	2	2	233	26.3	7.56	2.29			nucleus	other molecular function	1.60657e+06
High	H9J1P2	RNA helicase OS=Bombyx mori OX=7091 GN=101737477 PE=4 SV=1	5.996	3	2	2	1	812	94.4	9.54	4.03	101737477		other cell component	nucleic acid binding activity;other molecular function	1.60287e+06
High	H9JIW2	Uncharacterized protein OS=Bombyx mori OX=7091 GN=101746972 PE=4 SV=1	5.994	2	2	2	2	838	87.6	9.88	2.42	101746972				2.08445e+06
High	H9JQP8	Protein kinase domain-containing protein OS=Bombyx mori OX=7091 PE=3 SV=1	5.976	6	2	2	2	363	40.7	9.11	1.94				kinase activity;other molecular function	2009480
High	H9J4Y7	Uncharacterized protein OS=Bombyx mori OX=7091 PE=4 SV=1	5.947	4	2	2	2	520	57.4	8.75	1.78			other membranes		3.15182e+06
High	H9J565	3-oxoacyl-[acyl-carrier-protein] reductase OS=Bombyx mori OX=7091 PE=4 SV=1	5.94	2	2	2	2	2129	227.9	7.56	2.33		other metabolic processes		other molecular function	1.82177e+06
High	H9J2S2	AB hydrolase-1 domain-containing protein OS=Bombyx mori OX=7091 PE=4 SV=1	5.938	7	2	2	2	267	30.9	9.11	1.63			other membranes		2.17687e+06
High	H9JUF5	Uncharacterized protein OS=Bombyx mori OX=7091 PE=3 SV=1	5.93	7	2	2	2	318	34.6	9.66	1.71			other membranes		5.44191e+06
High	H9IZG9	Uncharacterized protein OS=Bombyx mori OX=7091 GN=101744385 PE=3 SV=1	5.925	5	2	2	2	607	69.3	8.73	1.69	101744385			nucleic acid binding activity;other molecular function	1.36634e+06	Acetyl [N-Term]
High	H9IYQ9	Uncharacterized protein OS=Bombyx mori OX=7091 PE=3 SV=1	5.911	3	2	2	2	667	74.4	8.76	3.51		transport	other membranes;mitochondrion	other molecular function	1.11388e+06
High	H9JKS9	Annexin OS=Bombyx mori OX=7091 PE=3 SV=1	5.911	7	2	2	2	324	35.9	5.11	1.99				other molecular function	2.24639e+06
High	H9JG13	Ribonuclease P OS=Bombyx mori OX=7091 PE=3 SV=1	5.886	3	2	2	2	660	76.9	9.23	0		RNA metabolism OR transcription;other metabolic processes	mitochondrion	other molecular function	1.82092e+06
High	H9JVF0	Uncharacterized protein OS=Bombyx mori OX=7091 PE=3 SV=1	5.868	12	2	2	2	169	18.6	9.95	2.19		protein metabolism;other metabolic processes	translational apparatus	other molecular function	2.37887e+06
High	H9J7I1	Uncharacterized protein OS=Bombyx mori OX=7091 GN=100862833 PE=4 SV=1	5.832	4	2	2	2	850	96.2	8.09	0	100862833	transport	non-structural extracellular;plasma membrane;other membranes;mitochondrion;ER/Golgi;other cytoplasmic organelle	transporter activity;other molecular function	1.48869e+06
High	H9JFK4	60S ribosomal protein L23 OS=Bombyx mori OX=7091 PE=3 SV=1	5.823	24	2	2	2	108	11.9	10.29	4.13		protein metabolism;other metabolic processes	translational apparatus	other molecular function	1.85915e+06
High	H9J9B3	Anaphase-promoting complex subunit 13 OS=Bombyx mori OX=7091 PE=3 SV=1	5.816	9	2	2	2	253	29	9.47	2.34		cell cycle OR cell proliferation;RNA metabolism OR transcription;other metabolic processes;other biological processes	nucleus;other cell component		2.15523e+06
High	H9JD96	HMG box domain-containing protein OS=Bombyx mori OX=7091 PE=4 SV=1	5.772	13	2	3	2	150	17.8	9.58	1.92			nucleus	nucleic acid binding activity	4.02645e+06
High	H9JJJ8	Uncharacterized protein OS=Bombyx mori OX=7091 GN=101743807 PE=3 SV=1	5.735	3	1	1	1	542	58.7	5.91	2.41	101743807	other biological processes	cytosol	other molecular function
High	H9JLI4	Uncharacterized protein OS=Bombyx mori OX=7091 PE=4 SV=1	5.707	2	2	2	2	876	99.2	7.69	1.93		other metabolic processes		other molecular function	992467
High	Q0N2S2	Small GTP-binding protein Rab10 OS=Bombyx mori OX=7091 GN=778528 PE=2 SV=1	5.663	11	2	3	1	203	23.1	8.15	4.02	778528			other molecular function	803512
High	H9IYL7	Uncharacterized protein OS=Bombyx mori OX=7091 PE=4 SV=1	5.627	3	2	2	2	837	97.1	8.62	1.89					1.34917e+06
High	H9JPJ5	Nucleolar protein 16 OS=Bombyx mori OX=7091 PE=3 SV=1	5.591	13	2	2	2	180	21.1	9.55	2.29			nucleus		2.50357e+06
High	Q1HPQ0	Tropomyosin-2 OS=Bombyx mori OX=7091 PE=1 SV=1	5.585	5	1	1	1	285	32.8	4.73	2.91					1.38828e+06
High	Q1HPX4	ATP synthase subunit gamma OS=Bombyx mori OX=7091 GN=732965 PE=2 SV=1	5.582	7	2	2	2	296	32.3	9.29	1.77	732965	other metabolic processes;transport	other membranes	transporter activity	3.19064e+06
High	H9J8N6	Transcription initiation factor IIE subunit beta OS=Bombyx mori OX=7091 GN=101742930 PE=3 SV=1	5.572	11	2	2	2	292	33.6	9.41	2.37	101742930	RNA metabolism OR transcription;other metabolic processes	nucleus	nucleic acid binding activity	1.00401e+06
High	H9JT03	F-actin-capping protein subunit alpha OS=Bombyx mori OX=7091 GN=101738938 PE=3 SV=1	5.56	10	2	2	2	288	32.4	5.71	1.85	101738938	cell organization and biogenesis	cytoskeleton	cytoskeletal activity	1.27314e+06
High	H9IWG8	Uncharacterized protein OS=Bombyx mori OX=7091 PE=4 SV=1	5.548	8	2	2	2	449	51	6.86	2.19		transport	other membranes	transporter activity	2.38298e+06
High	H9IVM3	Uncharacterized protein OS=Bombyx mori OX=7091 PE=3 SV=1	5.52	3	2	2	2	590	66	8.43	3.82			other membranes;ER/Golgi		4.84392e+06
High	H9JHS0	Uncharacterized protein OS=Bombyx mori OX=7091 PE=4 SV=1	5.498	15	2	2	2	139	15.9	4.28	3.79					3.47437e+06
High	H9JEK1	Uncharacterized protein OS=Bombyx mori OX=7091 PE=3 SV=1	5.469	1	1	1	1	2458	279.9	5.36	2.28		cell organization and biogenesis	cytoskeleton;other cell component	cytoskeletal activity;other molecular function	487082
High	H9J9R8	Uncharacterized protein OS=Bombyx mori OX=7091 PE=4 SV=1	5.453	18	1	1	1	101	12	5.48	1.66					472994
High	H9JSN6	60S ribosomal export protein NMD3 OS=Bombyx mori OX=7091 PE=3 SV=1	5.429	5	2	2	2	471	53.8	7.05	1.61		transport	nucleus;other cell component	translation activity	1.90952e+06
High	H9JRF6	SUMO-activating enzyme subunit OS=Bombyx mori OX=7091 PE=3 SV=1	5.412	4	2	2	2	589	64.7	5.17	1.98		protein metabolism;other metabolic processes	nucleus	other molecular function	1.07346e+06
High	H9JKE1	Dynamin-type G domain-containing protein OS=Bombyx mori OX=7091 PE=4 SV=1	5.39	6	2	2	2	432	50.1	7.64	0		transport	plasma membrane;other membranes	other molecular function	801633
High	H9JKX9	Uncharacterized protein OS=Bombyx mori OX=7091 PE=4 SV=1	5.381	2	2	2	2	1309	147.2	5.3	1.87					2.07707e+06
High	H9JSP8	Uncharacterized protein OS=Bombyx mori OX=7091 GN=101740273 PE=4 SV=1	5.381	6	2	2	2	445	50.2	9.16	2.19	101740273	RNA metabolism OR transcription;other metabolic processes			1.80747e+06
High	H9J5X2	DNA-directed RNA polymerases I and III subunit RPAC1 OS=Bombyx mori OX=7091 GN=101739534 PE=3 SV=1	5.343	5	2	2	2	332	38.2	6.74	3.75	101739534	RNA metabolism OR transcription;other metabolic processes	nucleus	nucleic acid binding activity;other molecular function	1.6083e+06
High	Q5UAP8	60S ribosomal protein L38 OS=Bombyx mori OX=7091 GN=RpL38 PE=3 SV=1	5.335	26	2	8	2	70	8.2	10.15	14.04	RpL38	protein metabolism;other metabolic processes	translational apparatus	other molecular function	3.94749e+07
High	H9JFN9	Uncharacterized protein OS=Bombyx mori OX=7091 PE=4 SV=1	5.288	13	1	3	1	104	11.3	5.86	6.62					1.96028e+06
High	H9JMH0	Small nuclear ribonucleoprotein Sm D2 OS=Bombyx mori OX=7091 PE=3 SV=1	5.274	17	2	2	2	109	12.3	9.76	4.36		RNA metabolism OR transcription;other metabolic processes	nucleus		4.78898e+06
High	H9JEI1	PNPLA domain-containing protein OS=Bombyx mori OX=7091 PE=3 SV=1	5.253	3	2	2	2	651	72.7	7.42	2.18		other metabolic processes		other molecular function	509302
High	H9JX94	F-box domain-containing protein OS=Bombyx mori OX=7091 PE=4 SV=1	5.223	4	2	2	2	571	61	9.83	1.74					1.3293e+06
High	H9J571	Small nuclear ribonucleoprotein E OS=Bombyx mori OX=7091 PE=3 SV=1	5.201	12	1	4	1	95	11.1	9.57	3.99		cell organization and biogenesis;RNA metabolism OR transcription;other metabolic processes	nucleus	nucleic acid binding activity	4.10901e+06
High	H9JCK3	Uncharacterized protein OS=Bombyx mori OX=7091 PE=3 SV=1	5.201	8	2	2	2	322	37	8.16	3.24		cell organization and biogenesis;RNA metabolism OR transcription;other metabolic processes	nucleus	nucleic acid binding activity	1.55153e+06
High	H9JSG1	Uncharacterized protein OS=Bombyx mori OX=7091 PE=4 SV=1	5.182	7	2	2	2	307	34.8	4.3	3.41					1.68436e+06
High	H9JBM6	Protein kintoun OS=Bombyx mori OX=7091 PE=3 SV=2	5.178	3	2	2	2	780	88.8	5.5	1.65		cell organization and biogenesis;other biological processes	other cell component		1.91938e+06
High	Q2F5W2	Mannose-P-dolichol utilization defect 1 protein homolog OS=Bombyx mori OX=7091 GN=692905 PE=2 SV=1	5.096	8	2	2	2	247	26.9	9.26	1.82	692905		other membranes		930847
High	H9JPT8	Uncharacterized protein OS=Bombyx mori OX=7091 PE=3 SV=1	5.096	5	2	2	2	386	43.3	5.02	0		RNA metabolism OR transcription;other metabolic processes		nucleic acid binding activity;other molecular function	337268
High	H9J7D6	Uncharacterized protein OS=Bombyx mori OX=7091 PE=4 SV=1	5.065	5	2	2	2	408	42.7	4.7	1.86					3.01268e+06
High	H9J720	WD_REPEATS_REGION domain-containing protein OS=Bombyx mori OX=7091 PE=4 SV=1	5.035	2	1	1	1	470	52.1	7.46	2.51			nucleus		919375
High	H9J8D5	Kinesin-like protein OS=Bombyx mori OX=7091 PE=3 SV=1	4.957	3	2	2	2	676	74.9	8.35	1.96		other biological processes	cytoskeleton	cytoskeletal activity;other molecular function	1.38145e+06
High	H9J9A6	Uncharacterized protein OS=Bombyx mori OX=7091 PE=4 SV=1	4.944	2	2	2	2	897	97.1	8.78	4.17		developmental processes			1.16532e+06
High	H9IUC1	Arginine--tRNA ligase OS=Bombyx mori OX=7091 PE=3 SV=1	4.933	4	1	1	1	365	42.4	7.42	1.96		protein metabolism;RNA metabolism OR transcription;other metabolic processes		other molecular function	1.02604e+06
High	H9JBK1	Nop domain-containing protein OS=Bombyx mori OX=7091 PE=4 SV=1	4.928	4	1	1	1	345	38.4	4.96	2.76		cell organization and biogenesis;RNA metabolism OR transcription;other metabolic processes	nucleus		779965
High	H9IS95	Uncharacterized protein OS=Bombyx mori OX=7091 PE=3 SV=1	4.894	8	2	2	2	216	25.1	8.88	4.05					3.95882e+06
High	H9JR77	Uncharacterized protein OS=Bombyx mori OX=7091 PE=4 SV=1	4.876	3	2	2	2	729	82.2	4.91	0					1.12787e+06
High	H9JPI4	Uncharacterized protein OS=Bombyx mori OX=7091 PE=3 SV=1	4.846	8	2	3	2	353	40.5	9.32	3.69		other metabolic processes	other membranes	other molecular function	1.52041e+06
High	H9IZ08	Peptidase_M24 domain-containing protein OS=Bombyx mori OX=7091 GN=101746307 PE=3 SV=1	4.845	5	2	2	2	379	42.1	7.44	1.72	101746307				1.75454e+06
High	H9ITU2	Citrate synthase OS=Bombyx mori OX=7091 GN=101737646 PE=3 SV=1	4.844	5	2	2	2	465	51.8	8.73	0	101737646	other metabolic processes	mitochondrion	other molecular function	1.49044e+06
High	H9J4I2	Protein CASC3 OS=Bombyx mori OX=7091 PE=3 SV=1	4.793	12	2	2	2	169	19.5	4.89	0		RNA metabolism OR transcription;other metabolic processes;transport;other biological processes	nucleus;other cell component	nucleic acid binding activity	1.14852e+06
High	H9JCJ4	WD_REPEATS_REGION domain-containing protein OS=Bombyx mori OX=7091 PE=4 SV=1	4.79	8	2	2	2	264	29.5	8.7	0		RNA metabolism OR transcription;other metabolic processes	other cell component		1.34243e+06
High	H9J7E6	RRM domain-containing protein OS=Bombyx mori OX=7091 PE=3 SV=1	4.764	7	2	4	2	220	24.5	10.35	8.71			nucleus	nucleic acid binding activity	4.09084e+06
High	H9J3E9	RNA helicase OS=Bombyx mori OX=7091 PE=3 SV=1	4.743	3	1	1	1	617	67.8	6.62	2.09			other cell component	nucleic acid binding activity;other molecular function	837628
High	H9IT93	Uncharacterized protein OS=Bombyx mori OX=7091 PE=4 SV=1	4.709	1	2	2	1	1120	128.5	6.28	3.96		RNA metabolism OR transcription;other metabolic processes		nucleic acid binding activity;other molecular function	5.14355e+06
High	H9JF59	Uncharacterized protein OS=Bombyx mori OX=7091 PE=4 SV=1	4.706	6	2	2	2	391	44.2	9.86	1.95					2.46607e+06
High	H9JRS0	Uncharacterized protein OS=Bombyx mori OX=7091 PE=4 SV=1	4.7	1	2	2	2	2342	264.6	6.98	1.78		other biological processes	nucleus;other cell component		2.08462e+06
High	H9JDX6	S-formylglutathione hydrolase OS=Bombyx mori OX=7091 PE=3 SV=1	4.693	5	1	1	1	257	28.4	5.59	2.52		other metabolic processes	other cell component	other molecular function	705668
High	Q6PS50	40S ribosomal protein S28 OS=Bombyx mori OX=7091 GN=RpS28 PE=3 SV=1	4.673	18	1	1	1	65	7.3	10.37	2.02	RpS28	protein metabolism;other metabolic processes	other membranes;cytosol;ER/Golgi;translational apparatus	other molecular function	369272
High	H9JXE5	Uncharacterized protein OS=Bombyx mori OX=7091 PE=4 SV=1	4.66	3	1	1	1	428	46.9	7.58	0					1.21553e+06
High	O01377	Proliferating cell nuclear antigen OS=Bombyx mori OX=7091 GN=PCNA PE=2 SV=1	4.659	14	2	2	2	260	29	4.73	0	PCNA	DNA metabolism;other metabolic processes;other biological processes	nucleus	enzyme regulator activity;nucleic acid binding activity	509219
High	H9JAP3	Uncharacterized protein OS=Bombyx mori OX=7091 PE=4 SV=1	4.657	4	1	1	1	318	37.5	9.73	2.08		other biological processes	nucleus		1.39661e+06
High	H9JG05	Uncharacterized protein OS=Bombyx mori OX=7091 GN=101741965 PE=4 SV=1	4.631	2	2	2	2	1263	144.2	7.83	1.64	101741965	other biological processes		nucleic acid binding activity;other molecular function	1.29325e+06
High	H9JJ57	Uncharacterized protein OS=Bombyx mori OX=7091 PE=4 SV=1	4.61	2	2	2	2	1341	151.1	9.11	1.81				kinase activity	1.83294e+06
High	H9IX42	U6 snRNA-associated Sm-like protein LSm4 OS=Bombyx mori OX=7091 GN=101745795 PE=3 SV=1	4.599	17	2	2	2	139	15.7	10.26	1.63	101745795	RNA metabolism OR transcription;other metabolic processes	nucleus	nucleic acid binding activity	2.20773e+06
High	Q2F6C2	CCT-beta OS=Bombyx mori OX=7091 GN=692797 PE=2 SV=1	4.595	3	1	1	1	536	57.6	6.76	2.53	692797	other biological processes	cytosol	other molecular function	657384
High	H9IW33	Uncharacterized protein OS=Bombyx mori OX=7091 GN=101746206 PE=3 SV=1	4.586	3	1	1	1	396	44.1	9.5	2.61	101746206	other biological processes	other membranes	other molecular function	1.92125e+06
High	H9JKK6	Ribosome biogenesis protein NOP53 OS=Bombyx mori OX=7091 PE=3 SV=1	4.56	6	1	1	1	415	49	9.85	2.02		cell organization and biogenesis	nucleus		1646724
High	H9JBC3	Uncharacterized protein OS=Bombyx mori OX=7091 PE=4 SV=1	4.544	1	2	2	2	2428	275.7	8.97	1.71		other biological processes	nucleus	other molecular function	670214
High	H9IZ59	Moesin/ezrin/radixin homolog 1 OS=Bombyx mori OX=7091 PE=4 SV=1	4.541	4	2	2	2	507	59.7	6.09	0		developmental processes;other biological processes	plasma membrane;other membranes;cytoskeleton;other cell component	cytoskeletal activity	1.07494e+06
High	H9J5X9	Uncharacterized protein OS=Bombyx mori OX=7091 PE=3 SV=1	4.541	5	2	2	2	443	48.6	5.52	1.71					1.76343e+06
High	H9JQE1	Histone deacetylase OS=Bombyx mori OX=7091 PE=3 SV=1	4.526	6	2	2	2	398	45.2	5.25	1.85		cell organization and biogenesis	nucleus	other molecular function	1936841
High	H9J647	Uncharacterized protein OS=Bombyx mori OX=7091 PE=3 SV=1	4.506	5	1	1	1	263	28.6	6.92	2.74					1.08183e+06
High	H9JLB5	Uncharacterized protein OS=Bombyx mori OX=7091 PE=3 SV=1	4.492	13	2	2	2	284	32.4	9.58	0		protein metabolism;other metabolic processes	translational apparatus;other cell component	other molecular function	777168
High	H9J0X8	Uncharacterized protein OS=Bombyx mori OX=7091 PE=3 SV=1	4.476	4	1	1	1	275	28.6	9.63	2.59			other membranes		1.02374e+06
High	H9JRP8	Uncharacterized protein OS=Bombyx mori OX=7091 PE=4 SV=1	4.408	18	1	1	1	78	8.9	8.6	0					359422
High	H9JNM9	Suf domain-containing protein OS=Bombyx mori OX=7091 PE=4 SV=1	4.407	2	1	1	1	749	86.4	7.91	1.99		RNA metabolism OR transcription;other metabolic processes	nucleus		800853
High	H9IXE6	Uncharacterized protein OS=Bombyx mori OX=7091 GN=101745499 PE=3 SV=1	4.404	2	1	2	1	722	77.4	8.56	2.25	101745499	other metabolic processes	other cytoplasmic organelle	other molecular function	505585
High	H9J971	Uncharacterized protein OS=Bombyx mori OX=7091 PE=3 SV=1	4.378	3	2	3	2	584	63.3	7.66	3.99		transport	plasma membrane;other membranes;other cell component		4.55837e+06
High	H9JWZ4	NADH dehydrogenase [ubiquinone] 1 alpha subcomplex subunit 10, mitochondrial OS=Bombyx mori OX=7091 GN=101745480 PE=3 SV=1	4.342	3	1	1	1	398	45.9	6.55	1.71	101745480	other metabolic processes	other membranes;mitochondrion		1.10569e+06
High	H9JK60	Ubiquitin-activating enzyme E1 OS=Bombyx mori OX=7091 GN=101739389 PE=3 SV=1	4.269	1	1	1	1	1043	116.2	5.67	1.79	101739389	protein metabolism;other metabolic processes		other molecular function
High	H9JR37	C2H2-type domain-containing protein OS=Bombyx mori OX=7091 PE=4 SV=1	4.268	3	2	4	2	1126	130.1	8.7	2.5					1.5905e+06
High	E3VQ37	p70S6K OS=Bombyx mori OX=7091 PE=2 SV=1	4.246	4	1	1	1	311	34.8	6.42	2				kinase activity;other molecular function	1.70083e+06
High	H9IYU3	Uncharacterized protein OS=Bombyx mori OX=7091 PE=4 SV=1	4.237	2	1	1	1	915	105.7	7.33	2.12		cell organization and biogenesis
High	H9JMK3	SWIB domain-containing protein OS=Bombyx mori OX=7091 PE=4 SV=1	4.223	8	1	1	1	206	23.9	7.99	2.1					940671
High	H9JQR1	Uncharacterized protein OS=Bombyx mori OX=7091 GN=101743609 PE=4 SV=1	4.201	10	2	2	2	230	26.5	9.85	0	101743609		other membranes		1.66639e+06
High	H9JG20	Uncharacterized protein OS=Bombyx mori OX=7091 PE=4 SV=1	4.2	2	1	1	1	694	80.3	9.38	1.75		cell organization and biogenesis		cytoskeletal activity	578247
High	H9J0Y2	TIM21-like protein, mitochondrial OS=Bombyx mori OX=7091 PE=3 SV=2	4.194	8	1	1	1	212	23.9	9.36	2.06		cell organization and biogenesis;transport	other membranes;mitochondrion		1.46841e+06
High	H9J397	Uncharacterized protein OS=Bombyx mori OX=7091 PE=4 SV=1	4.149	19	1	1	1	57	6.2	5.31	2.4					1.23019e+06
High	H9JDN7	Protein kinase domain-containing protein OS=Bombyx mori OX=7091 PE=4 SV=1	4.127	4	2	2	2	561	62	9.22	0		cell cycle OR cell proliferation		kinase activity;other molecular function	2.20496e+06
High	H9J2J3	Tudor domain-containing protein OS=Bombyx mori OX=7091 GN=101736899 PE=4 SV=1	4.125	17	2	2	2	240	27.2	7.94	2.56	101736899	RNA metabolism OR transcription;other metabolic processes	nucleus;other cell component	nucleic acid binding activity	1.14284e+07
High	H9JGJ4	Kin17_mid domain-containing protein OS=Bombyx mori OX=7091 PE=4 SV=1	4.098	7	1	1	1	168	19.6	8.66	2.18					777809
High	H9JQH6	Exonuclease domain-containing protein OS=Bombyx mori OX=7091 PE=4 SV=1	4.085	4	1	2	1	445	50.4	7.46	3.74				nucleic acid binding activity	1.15232e+06
High	H9JFW6	Uncharacterized protein OS=Bombyx mori OX=7091 GN=101738347 PE=4 SV=1	4.081	2	2	2	2	2204	245.2	8.65	0	101738347				1.15261e+06
High	H9IZX9	Dolichyl-diphosphooligosaccharide--protein glycosyltransferase 48 kDa subunit OS=Bombyx mori OX=7091 PE=3 SV=1	4.076	5	1	1	1	400	45.1	5.87	0		protein metabolism;other metabolic processes	other membranes;ER/Golgi		716294
High	H9JX57	MHD domain-containing protein OS=Bombyx mori OX=7091 PE=3 SV=1	4.074	16	2	2	2	124	13.9	9.91	1.69		transport	other membranes		3.50064e+06
High	H9JSZ6	CCR4-NOT transcription complex subunit 11 OS=Bombyx mori OX=7091 PE=3 SV=1	4.068	6	2	2	2	437	49.1	5.76	0		other biological processes	nucleus;other cell component		692765
High	H9JQQ5	Condensin complex subunit 2 OS=Bombyx mori OX=7091 GN=101742606 PE=3 SV=1	4.067	2	1	1	1	696	77.5	5.59	1.98	101742606	cell cycle OR cell proliferation;cell organization and biogenesis;other biological processes	other cell component		624705
High	H9JD81	Wiskott-Aldrich syndrome protein family member OS=Bombyx mori OX=7091 PE=3 SV=1	4.06	3	1	1	1	414	46.2	8.44	0		cell organization and biogenesis	cytoskeleton;other cell component	cytoskeletal activity	378131
High	H9JGV9	Uncharacterized protein OS=Bombyx mori OX=7091 PE=4 SV=1	4.055	4	2	2	2	548	64	8.78	0					928629
High	H9JEK8	Brix domain-containing protein OS=Bombyx mori OX=7091 GN=101736576 PE=4 SV=1	4.043	7	2	2	2	280	33	9.66	3.69	101736576	RNA metabolism OR transcription;other metabolic processes		nucleic acid binding activity	4.59557e+06
High	H9JPC7	Uncharacterized protein OS=Bombyx mori OX=7091 PE=4 SV=1	4.012	4	1	1	1	288	32.6	6.7	2.24				nucleic acid binding activity	1.32852e+06
High	B3VBE3	Vacuolar proton pump subunit B OS=Bombyx mori OX=7091 PE=2 SV=1	4.011	2	1	1	1	494	54.9	5.49	1.91		other metabolic processes;transport	other membranes	transporter activity;other molecular function	762122
High	H9JGY1	Uncharacterized protein OS=Bombyx mori OX=7091 PE=4 SV=1	3.994	6	1	1	1	257	28.9	4.83	2.4					853053
High	H9ITG6	BAG6 domain-containing protein OS=Bombyx mori OX=7091 PE=4 SV=1	3.99	1	1	1	1	1221	132.4	6.7	1.62			nucleus		720867
High	H9JBD3	RNA-splicing ligase RtcB homolog OS=Bombyx mori OX=7091 GN=101739631 PE=3 SV=1	3.983	3	1	1	1	506	55.7	8.15	1.76	101739631	RNA metabolism OR transcription;other metabolic processes	other cell component	other molecular function	840651
High	H9IWE4	BTB domain-containing protein OS=Bombyx mori OX=7091 PE=4 SV=1	3.962	8	2	4	2	433	50	8.27	2.01					2.51177e+07
High	H9JWD7	Uncharacterized protein OS=Bombyx mori OX=7091 PE=4 SV=2	3.959	3	2	3	2	947	106.4	7.97	0		other biological processes		other molecular function	974894
High	H9IZM4	Uncharacterized protein OS=Bombyx mori OX=7091 PE=3 SV=1	3.905	5	1	1	1	287	32.3	9.6	1.66		transport	other membranes		831302
High	H9J250	Uncharacterized protein OS=Bombyx mori OX=7091 PE=4 SV=1	3.903	3	1	1	1	435	48.8	5.54	0
High	H9JUY8	U3 small nucleolar ribonucleoprotein protein MPP10 OS=Bombyx mori OX=7091 PE=3 SV=1	3.898	2	1	1	1	560	65	5.19	1.91		RNA metabolism OR transcription;other metabolic processes	nucleus;other cell component		1.26769e+06
High	H9IUJ4	39S ribosomal protein L22, mitochondrial OS=Bombyx mori OX=7091 GN=101745675 PE=3 SV=1	3.885	12	2	2	2	203	23.9	9.83	0	101745675	protein metabolism;other metabolic processes	translational apparatus	other molecular function	2.34821e+06
High	H9JF19	CTP synthase OS=Bombyx mori OX=7091 GN=101736884 PE=3 SV=1	3.836	4	2	2	2	615	68.7	6.86	0	101736884	other metabolic processes		other molecular function	1.81452e+06
High	H9JY65	NADH dehydrogenase [ubiquinone] iron-sulfur protein 3, mitochondrial OS=Bombyx mori OX=7091 GN=101738954 PE=3 SV=1	3.801	5	1	1	1	265	30.3	6.58	1.97	101738954	other metabolic processes;transport		transporter activity	380858
High	H9J8K1	Uncharacterized protein OS=Bombyx mori OX=7091 PE=4 SV=1	3.795	4	1	1	1	276	30.9	6.65	2.13					1.34744e+06
High	H9IZS7	Uncharacterized protein OS=Bombyx mori OX=7091 PE=4 SV=1	3.782	7	1	1	1	177	19.1	11.43	1.98					1.16508e+06
High	H9J2G3	Uncharacterized protein OS=Bombyx mori OX=7091 GN=101742168 PE=4 SV=1	3.762	1	1	1	1	1643	188.6	7.91	0	101742168	signal transduction;other biological processes			445381
High	Q1HQ77	Rab7 OS=Bombyx mori OX=7091 GN=732902 PE=2 SV=1	3.723	12	2	2	2	208	23.4	5.33	0	732902			other molecular function	4.33826e+06
High	H9J305	Coatomer subunit beta' OS=Bombyx mori OX=7091 GN=100379187 PE=3 SV=1	3.718	3	2	2	2	938	105.9	5.26	1.6	100379187	transport	other membranes;ER/Golgi	other molecular function	2.69894e+06
High	H9JPA6	Glycogen [starch] synthase OS=Bombyx mori OX=7091 PE=3 SV=1	3.71	2	1	1	1	666	75.6	6.18	2.05		other metabolic processes		other molecular function
High	H6VTP9	DnaJ-9 OS=Bombyx mori OX=7091 PE=2 SV=1	3.706	2	1	1	1	494	56.4	7.81	1.96					1765443
High	H9JS87	Non-specific serine/threonine protein kinase OS=Bombyx mori OX=7091 GN=101735374 PE=3 SV=1	3.704	3	1	1	1	506	57.7	6.23	2.08	101735374			kinase activity;other molecular function	371761
High	H9J8L1	Uncharacterized protein OS=Bombyx mori OX=7091 GN=733135 PE=4 SV=1	3.699	8	1	1	1	153	17.2	4.92	1.95	733135			other molecular function	1.06902e+06
High	H9JBR2	Uncharacterized protein OS=Bombyx mori OX=7091 PE=4 SV=1	3.693	1	1	1	1	1149	129.5	5.94	0			nucleus	other molecular function	924912
High	H9JK32	Protein kinase domain-containing protein OS=Bombyx mori OX=7091 PE=4 SV=1	3.687	2	2	2	2	948	108.9	9.7	1.65				kinase activity;other molecular function	1.62771e+06
High	H9IXR9	Uncharacterized protein OS=Bombyx mori OX=7091 PE=4 SV=1	3.671	3	1	1	1	466	52.8	7.12	1.92				other molecular function	585785
High	H9ITP9	Uncharacterized protein OS=Bombyx mori OX=7091 PE=4 SV=1	3.642	1	1	2	1	776	86.2	7.8	3.85				nucleic acid binding activity	1.10379e+06
High	H9IS88	BUD13 homolog OS=Bombyx mori OX=7091 GN=101736259 PE=3 SV=1	3.621	3	2	2	2	641	75.1	9.88	0	101736259				2.17431e+06
High	H9IZU4	FACT complex subunit OS=Bombyx mori OX=7091 GN=101744446 PE=3 SV=1	3.598	1	1	1	1	1136	129	6.64	1.82	101744446	DNA metabolism;other metabolic processes;stress response	nucleus		571946
High	H9JC90	Uncharacterized protein OS=Bombyx mori OX=7091 PE=4 SV=1	3.59	3	1	1	1	518	56.8	8.68	0		cell-cell signaling;signal transduction;other biological processes	other cell component		501831
High	H9JRN2	U4/U6.U5 small nuclear ribonucleoprotein 27 kDa protein OS=Bombyx mori OX=7091 PE=3 SV=1	3.584	8	1	1	1	145	17.2	11.69	2.03		RNA metabolism OR transcription;other metabolic processes	nucleus		1.23832e+06
High	H9JKG4	Uncharacterized protein OS=Bombyx mori OX=7091 PE=4 SV=1	3.58	2	1	1	1	535	59.5	5.3	1.95					787693
High	H9J4I3	Uncharacterized protein OS=Bombyx mori OX=7091 PE=4 SV=1	3.579	3	1	1	1	510	55.9	9.74	2.24					1044741
High	H9J0D1	Uncharacterized protein OS=Bombyx mori OX=7091 PE=4 SV=1	3.57	2	1	1	1	697	75	9.14	2.85		other metabolic processes	mitochondrion	other molecular function	2.97669e+06
High	H9JTS2	Pyridoxal 5'-phosphate synthase OS=Bombyx mori OX=7091 PE=3 SV=1	3.559	6	2	2	2	287	33.4	9	2.13		cell organization and biogenesis;other metabolic processes	cytoskeleton;other cell component	other molecular function	2.04178e+06
High	H9J463	Eukaryotic translation initiation factor 2 subunit 1 OS=Bombyx mori OX=7091 GN=693063 PE=3 SV=1	3.556	5	1	1	1	332	37.2	4.86	1.8	693063	protein metabolism;other metabolic processes		nucleic acid binding activity
High	H9IT61	Uncharacterized protein OS=Bombyx mori OX=7091 PE=3 SV=1	3.548	5	1	1	1	240	28.8	9.5	1.68		protein metabolism;other metabolic processes	mitochondrion;translational apparatus	other molecular function	679518
High	H9J2D2	Eukaryotic translation initiation factor 3 subunit E OS=Bombyx mori OX=7091 PE=3 SV=1	3.546	2	1	1	1	502	58.5	5.52	2.46		cell organization and biogenesis;protein metabolism;other metabolic processes	translational apparatus;other cell component	nucleic acid binding activity	1.5979e+06
High	H9JA24	Uncharacterized protein OS=Bombyx mori OX=7091 GN=101744716 PE=4 SV=1	3.539	3	1	1	1	264	28.9	4.27	1.77	101744716	transport	other membranes;other cell component		709379
High	H9JIF8	CULT domain-containing protein OS=Bombyx mori OX=7091 PE=4 SV=1	3.502	3	1	1	1	411	45	6.47	1.8					519927
High	H9JAR8	Uncharacterized protein OS=Bombyx mori OX=7091 PE=4 SV=1	3.5	1	1	1	1	1517	163.2	4.4	1.81					370539
High	H9J119	Cysteine desulfurase, mitochondrial OS=Bombyx mori OX=7091 PE=3 SV=1	3.489	6	1	1	1	210	23.9	7.31	2.16		cell organization and biogenesis;other metabolic processes		other molecular function	1.57592e+06
High	H9IY75	Uncharacterized protein OS=Bombyx mori OX=7091 PE=4 SV=1	3.485	2	1	1	1	364	41.1	8.85	2.15					1.04327e+06
High	H9JHD2	DNA-directed RNA polymerase OS=Bombyx mori OX=7091 PE=3 SV=1	3.475	2	2	2	2	1147	130.7	8.16	0		RNA metabolism OR transcription;other metabolic processes		nucleic acid binding activity;other molecular function	514083
High	H9JTI1	Uncharacterized protein OS=Bombyx mori OX=7091 PE=4 SV=1	3.47	1	1	1	1	895	99.5	8.69	0				nucleic acid binding activity;other molecular function	371015
High	H9JBK2	Prp31_C domain-containing protein OS=Bombyx mori OX=7091 PE=4 SV=1	3.457	5	1	1	1	201	22.9	9.64	2.39		cell organization and biogenesis;RNA metabolism OR transcription;other metabolic processes	nucleus		1.39125e+06
High	H9JP41	Uncharacterized protein OS=Bombyx mori OX=7091 PE=3 SV=1	3.433	16	2	2	2	92	10.5	8.97	3.4		transport	other membranes;mitochondrion	transporter activity	3.14065e+06
High	H9JQT1	Dihydroorotate dehydrogenase (quinone), mitochondrial OS=Bombyx mori OX=7091 PE=3 SV=1	3.424	4	1	2	1	283	31	9.33	1.79		other metabolic processes	other membranes;mitochondrion	other molecular function	519307
High	H9JW58	Uncharacterized protein OS=Bombyx mori OX=7091 PE=4 SV=1	3.392	1	1	2	1	833	91.7	8.51	4.67		cell organization and biogenesis	other cell component	enzyme regulator activity	909888
High	H9JDX2	Uncharacterized protein OS=Bombyx mori OX=7091 PE=4 SV=1	3.378	1	1	1	1	607	62.7	4.12	1.93					603655
High	H9IYL6	Non-specific serine/threonine protein kinase OS=Bombyx mori OX=7091 PE=3 SV=1	3.363	5	1	1	1	252	29	7.42	2.18		cell cycle OR cell proliferation;protein metabolism;other metabolic processes;signal transduction;other biological processes	cytoskeleton;other cell component	kinase activity;other molecular function	754200
High	H9JF87	Uncharacterized protein OS=Bombyx mori OX=7091 PE=4 SV=2	3.353	2	1	1	1	611	72.1	8.59	2.14					762771
High	H9JPE4	Fatty acyl-CoA reductase OS=Bombyx mori OX=7091 PE=3 SV=1	3.347	6	2	2	2	465	53	8.85	0		other metabolic processes		other molecular function	311271
High	H9J9E2	HEAT repeat-containing protein 1 OS=Bombyx mori OX=7091 GN=101739183 PE=3 SV=1	3.342	1	2	2	2	2096	240.2	6.9	0	101739183	RNA metabolism OR transcription;other metabolic processes	nucleus		1.02878e+06
High	H9JBF6	TOG domain-containing protein OS=Bombyx mori OX=7091 GN=101738436 PE=3 SV=1	3.33	1	1	1	1	1336	149	6.83	1.69	101738436	cell organization and biogenesis;RNA metabolism OR transcription;other metabolic processes	nucleus	nucleic acid binding activity	1.10326e+06
High	A9ZSZ2	Piwi-like protein Ago3 OS=Bombyx mori OX=7091 GN=AGO3 PE=1 SV=2	3.315	1	1	1	1	926	104.5	8.98	1.73	AGO3	cell cycle OR cell proliferation;other metabolic processes;other biological processes	other cell component	nucleic acid binding activity;other molecular function	536027
High	H9IS74	Uncharacterized protein OS=Bombyx mori OX=7091 PE=4 SV=1	3.313	5	1	1	1	203	22.6	8.54	1.93					1.24645e+06
High	H9JBT6	ER membrane protein complex subunit 3 OS=Bombyx mori OX=7091 GN=101739285 PE=3 SV=1	3.298	3	1	1	1	245	28	8.82	1.69	101739285		other membranes		422339
High	H9JSS1	Beta-Casp domain-containing protein OS=Bombyx mori OX=7091 PE=4 SV=1	3.297	4	1	1	1	265	30.7	9.16	2.14		RNA metabolism OR transcription;other metabolic processes			673759
High	H9J4Z0	LIM zinc-binding domain-containing protein OS=Bombyx mori OX=7091 PE=4 SV=1	3.277	6	1	1	1	224	25.6	8.47	0				cytoskeletal activity;other molecular function	556216
High	H9JFQ0	Uncharacterized protein OS=Bombyx mori OX=7091 PE=4 SV=1	3.277	4	1	1	1	447	50	4.89	0
High	H9JEJ5	Casein kinase II subunit beta OS=Bombyx mori OX=7091 PE=3 SV=1	3.274	4	1	1	1	264	30.1	5.25	1.88			other cell component	enzyme regulator activity	940813
High	H9IZT4	Uncharacterized protein OS=Bombyx mori OX=7091 GN=101746341 PE=3 SV=1	3.256	3	1	1	1	404	45.8	6.15	0	101746341	other metabolic processes			912516
High	H9JSR0	Uncharacterized protein OS=Bombyx mori OX=7091 PE=3 SV=1	3.245	11	1	1	1	125	14.5	9.55	1.93		transport	translational apparatus	nucleic acid binding activity	656895
High	H9JWH0	Uncharacterized protein OS=Bombyx mori OX=7091 PE=4 SV=1	3.241	6	1	1	1	301	32.7	8.46	1.68			mitochondrion;translational apparatus		431689
High	H9JME4	Uncharacterized protein OS=Bombyx mori OX=7091 PE=3 SV=1	3.23	4	1	1	1	339	38.1	6.28	2.04		DNA metabolism;other metabolic processes;stress response;other biological processes	nucleus	other molecular function	755404
High	H9JQ90	Uncharacterized protein OS=Bombyx mori OX=7091 GN=101738996 PE=4 SV=1	3.22	4	1	1	1	219	24.7	4.77	1.83	101738996				847502
High	H9JWH7	Pre-mRNA-splicing factor 38 OS=Bombyx mori OX=7091 GN=101737609 PE=3 SV=1	3.195	3	1	1	1	319	39.8	8.82	2.18	101737609	RNA metabolism OR transcription;other metabolic processes	nucleus		757413
High	H9JHI0	Peptidyl-prolyl cis-trans isomerase OS=Bombyx mori OX=7091 GN=101743700 PE=3 SV=1	3.182	2	1	1	1	683	78.6	9.28	0	101743700		nucleus	nucleic acid binding activity;other molecular function
High	H9JCI5	ERF-3 OS=Bombyx mori OX=7091 PE=4 SV=1	3.161	3	1	1	1	603	65.9	5.26	0		cell organization and biogenesis;protein metabolism;RNA metabolism OR transcription;other metabolic processes	other cell component	nucleic acid binding activity;other molecular function	571831
High	Q1HQ13	Transcription elongation factor S-II OS=Bombyx mori OX=7091 GN=732942 PE=2 SV=1	3.153	5	1	1	1	288	32.5	8.88	0	732942	protein metabolism;RNA metabolism OR transcription;other metabolic processes	nucleus	nucleic acid binding activity;other molecular function	617080
High	H9ISU4	Uncharacterized protein OS=Bombyx mori OX=7091 PE=4 SV=1	3.15	4	2	2	2	356	41	6.38	1.78					3.73308e+06
High	H9JXY4	Tudor domain-containing protein OS=Bombyx mori OX=7091 PE=4 SV=1	3.146	9	1	1	1	254	28.6	5.26	0		RNA metabolism OR transcription;other metabolic processes	nucleus;other cell component	nucleic acid binding activity	929384
High	H9IWV0	AD domain-containing protein OS=Bombyx mori OX=7091 GN=101742083 PE=3 SV=1	3.12	7	1	1	1	185	21	8.69	0	101742083				13269182
High	H9J8Y4	Uncharacterized protein OS=Bombyx mori OX=7091 PE=4 SV=1	3.114	2	1	1	1	732	80.7	7.18	0					996023
High	H9JAC0	Uncharacterized protein OS=Bombyx mori OX=7091 PE=3 SV=1	3.088	2	1	1	1	889	94.4	5.35	1.94		cell cycle OR cell proliferation;cell organization and biogenesis	nucleus;other cell component		695012
High	H9ITP6	HRDC domain-containing protein OS=Bombyx mori OX=7091 PE=4 SV=1	3.083	3	1	1	1	709	80.9	5.76	0		RNA metabolism OR transcription;other metabolic processes	nucleus	nucleic acid binding activity;other molecular function	479908
High	H9IVU0	I/LWEQ domain-containing protein OS=Bombyx mori OX=7091 PE=4 SV=1	3.083	2	1	1	1	697	73.2	5.83	2.46		cell adhesion	other cell component	cytoskeletal activity	679241
High	H9IWJ5	Uncharacterized protein OS=Bombyx mori OX=7091 GN=101744348 PE=4 SV=1	3.076	22	1	1	1	112	12.9	8.88	0	101744348				422883
High	H9IZY5	Dynamin-type G domain-containing protein OS=Bombyx mori OX=7091 GN=101737843 PE=4 SV=1	3.07	2	1	1	1	766	86.4	7.42	1.88	101737843	cell organization and biogenesis	other membranes;mitochondrion	other molecular function	658060
High	H9IXN1	PRP4 pre-mRNA-processing factor 4 homolog OS=Bombyx mori OX=7091 PE=3 SV=1	3.066	2	1	1	1	961	113.9	9.11	1.61		RNA metabolism OR transcription;other metabolic processes		kinase activity;other molecular function	565560
High	H9JSC3	Uncharacterized protein OS=Bombyx mori OX=7091 PE=4 SV=1	3.063	13	1	1	1	163	17.1	8.51	0					890369
High	H9JPL8	HIG1 domain-containing protein OS=Bombyx mori OX=7091 GN=101746217 PE=4 SV=1	3.06	12	1	1	1	99	11	10.27	0	101746217		other membranes		333500
High	H9ITT4	Transmembrane protein 208 OS=Bombyx mori OX=7091 PE=3 SV=1	3.06	6	1	1	1	176	20.5	9.44	1.95			other membranes;ER/Golgi		6364070
High	H9JJU5	Clat_adaptor_s domain-containing protein OS=Bombyx mori OX=7091 PE=3 SV=1	3.045	4	1	1	1	260	29.6	6.42	2.79		transport	other membranes		1.10954e+06
High	H9J7V5	WD_REPEATS_REGION domain-containing protein OS=Bombyx mori OX=7091 PE=4 SV=1	3.031	2	1	1	1	398	43.5	6.92	1.9					1823340
High	H9JNV6	Myosin N-terminal SH3-like domain-containing protein OS=Bombyx mori OX=7091 PE=4 SV=1	3.013	10	1	1	1	103	12	5.21	2.44			cytoskeleton;other cell component	cytoskeletal activity;other molecular function	1.41981e+06
High	H9JKY1	Uncharacterized protein OS=Bombyx mori OX=7091 PE=3 SV=1	3.013	2	1	1	1	593	68.7	9.35	1.69		protein metabolism;other metabolic processes			657288
High	H9J434	Anillin_N domain-containing protein OS=Bombyx mori OX=7091 PE=4 SV=1	2.998	4	1	1	1	317	35.6	9.6	1.9					709371
High	H9J9L5	Uncharacterized protein OS=Bombyx mori OX=7091 GN=101739548 PE=4 SV=1	2.996	5	2	2	2	514	58.4	9.51	0	101739548	RNA metabolism OR transcription;other metabolic processes	nucleus	nucleic acid binding activity	1.2842e+06
High	H9IVW7	Uncharacterized protein OS=Bombyx mori OX=7091 PE=4 SV=1	2.99	3	1	1	1	435	48.5	7.66	2.13		other biological processes			1.16286e+06
High	H9JX26	DUF4781 domain-containing protein OS=Bombyx mori OX=7091 PE=4 SV=1	2.981	5	1	1	1	310	33.6	5.08	2.3					884240
High	H9JDT7	Uncharacterized protein OS=Bombyx mori OX=7091 PE=4 SV=1	2.98	15	1	1	1	53	5.8	10.1	1.88			other membranes;mitochondrion		1166815
High	H9J2R6	SWIM-type domain-containing protein OS=Bombyx mori OX=7091 PE=4 SV=1	2.977	4	1	1	1	602	66.2	6.48	0				other molecular function
High	Q2F5R9	Eukaryotic translation initiation factor 4C OS=Bombyx mori OX=7091 GN=100101157 PE=2 SV=1	2.957	7	1	1	1	145	16.6	5.35	1.63	100101157	protein metabolism;other metabolic processes		nucleic acid binding activity	1.28995e+06
High	H9IZZ6	WD_REPEATS_REGION domain-containing protein OS=Bombyx mori OX=7091 PE=3 SV=1	2.955	7	1	1	1	270	29.7	7.52	0		RNA metabolism OR transcription;other metabolic processes	nucleus;other cell component		564753
High	H9JVE0	Activator of basal transcription 1 OS=Bombyx mori OX=7091 PE=3 SV=1	2.955	7	1	1	1	193	22.8	10.15	0			nucleus	nucleic acid binding activity	1.12017e+06
High	H9IVX5	T-complex protein 1 subunit gamma OS=Bombyx mori OX=7091 GN=101744569 PE=3 SV=1	2.949	2	1	1	1	540	59.1	6.34	0	101744569	other biological processes	cytosol	other molecular function	528687
High	H9IXM9	Importin N-terminal domain-containing protein OS=Bombyx mori OX=7091 PE=4 SV=1	2.942	4	1	1	1	274	32.3	6.32	1.73		transport		other molecular function	826371
High	H9JWJ6	PNPLA domain-containing protein OS=Bombyx mori OX=7091 PE=4 SV=1	2.918	4	2	2	2	541	59.6	9.09	0		other metabolic processes			6.92338e+06
High	H9J1T5	Uncharacterized protein OS=Bombyx mori OX=7091 PE=4 SV=1	2.913	2	1	1	1	638	69.7	6.74	2.18		other biological processes	nucleus;other cell component	nucleic acid binding activity;other molecular function	364916
High	H9J6T8	Thioredoxin domain-containing protein OS=Bombyx mori OX=7091 PE=4 SV=1	2.9	3	1	1	1	312	35.9	7.52	1.79					1.55294e+06
High	H9J6X5	PCI domain-containing protein OS=Bombyx mori OX=7091 GN=101746178 PE=3 SV=1	2.899	8	1	1	1	273	30.5	6.29	0	101746178	cell organization and biogenesis	nucleus;other cell component		366410
High	H9J257	Uncharacterized protein OS=Bombyx mori OX=7091 PE=3 SV=1	2.893	1	1	1	1	1367	149.5	7.81	2.18		other biological processes	other cell component	cytoskeletal activity;other molecular function	2.024e+06
High	H9IWE5	Uncharacterized protein OS=Bombyx mori OX=7091 PE=4 SV=1	2.885	1	1	1	1	879	98.6	4.56	2.06					1.0292e+06
High	H9JKB2	Methionine aminopeptidase 2 OS=Bombyx mori OX=7091 GN=101740408 PE=3 SV=1	2.885	2	1	1	1	467	52	6.46	0	101740408	protein metabolism;other metabolic processes	other cell component	other molecular function	1.0458e+06
High	H9J662	Uncharacterized protein OS=Bombyx mori OX=7091 PE=4 SV=1	2.88	1	1	1	1	899	97.8	7.24	1.86		protein metabolism;other metabolic processes	other cell component	other molecular function	5.97462e+06
High	H9JQ53	Protein kinase domain-containing protein OS=Bombyx mori OX=7091 GN=101746122 PE=4 SV=1	2.88	1	1	1	1	602	68.5	6.16	2.41	101746122			kinase activity;other molecular function	941368
High	H9J0N2	C2H2-type domain-containing protein OS=Bombyx mori OX=7091 PE=4 SV=1	2.876	1	1	1	1	938	105.3	7.44	1.97					993080
High	H9J7V6	Utp12 domain-containing protein OS=Bombyx mori OX=7091 PE=4 SV=1	2.874	4	1	1	1	178	20.5	9.32	0			nucleus		597222
High	H9ISA9	Uncharacterized protein OS=Bombyx mori OX=7091 PE=4 SV=1	2.859	3	1	1	1	652	70.4	9.63	0				kinase activity;other molecular function	782313
High	H9J6Z6	FACT complex subunit SSRP1 OS=Bombyx mori OX=7091 PE=3 SV=1	2.859	1	1	1	1	700	79	8.02	0		DNA metabolism;other metabolic processes;stress response	nucleus;other cell component	nucleic acid binding activity	978297
High	H9JJA4	Uncharacterized protein OS=Bombyx mori OX=7091 PE=4 SV=1	2.855	3	1	1	1	374	42.4	10.58	1.87					1.01376e+06
High	H9J1V7	Uncharacterized protein OS=Bombyx mori OX=7091 PE=4 SV=1	2.827	3	1	1	1	324	36.8	4.98	0
High	H9JFU0	Integrator complex subunit 11 OS=Bombyx mori OX=7091 GN=101735470 PE=3 SV=1	2.824	2	1	1	1	601	68.2	7.3	0	101735470	RNA metabolism OR transcription;other metabolic processes	nucleus		258314
High	H9JU24	Uncharacterized protein OS=Bombyx mori OX=7091 PE=4 SV=1	2.816	5	1	1	1	161	17.9	8.78	1.97					1.14959e+06
High	H9J9B7	Uncharacterized protein OS=Bombyx mori OX=7091 PE=4 SV=1	2.81	6	1	1	1	191	21.9	6.35	0			nucleus;other cell component	other molecular function	420071
High	H9J5P8	S5 DRBM domain-containing protein OS=Bombyx mori OX=7091 PE=3 SV=1	2.802	2	1	1	1	411	47.2	10.07	1.6		protein metabolism;other metabolic processes	translational apparatus;other cell component	nucleic acid binding activity;other molecular function	1.0252e+06
High	H9JTA0	Dynein light chain OS=Bombyx mori OX=7091 GN=101742895 PE=3 SV=1	2.799	25	1	1	1	89	10.4	7.33	0	101742895	other biological processes	cytoskeleton;other cell component		595119
High	H9JX93	MBD domain-containing protein OS=Bombyx mori OX=7091 PE=4 SV=1	2.785	3	1	1	1	448	49.6	4.92	0			nucleus	nucleic acid binding activity	1.27761e+06
High	H9JD43	H/ACA ribonucleoprotein complex non-core subunit NAF1 OS=Bombyx mori OX=7091 GN=101745070 PE=3 SV=1	2.782	2	1	1	1	424	46.6	5.05	2.03	101745070	cell organization and biogenesis;RNA metabolism OR transcription;other metabolic processes	nucleus;other cell component	nucleic acid binding activity	873241
High	H9J2V2	AB hydrolase-1 domain-containing protein OS=Bombyx mori OX=7091 GN=101746049 PE=4 SV=1	2.781	4	1	1	1	306	34.8	9.03	2.46	101746049				1.13911e+06
High	H9IUV5	Inosine-5'-monophosphate dehydrogenase OS=Bombyx mori OX=7091 GN=101740233 PE=3 SV=1	2.78	2	1	1	1	512	55.6	7.94	2.08	101740233	other metabolic processes	other cell component	other molecular function	985514
High	H9IS99	Uncharacterized protein OS=Bombyx mori OX=7091 PE=4 SV=1	2.765	10	1	1	1	179	20.4	5.54	2.13					1.32087e+06
High	H9JKX1	Transcription initiation factor TFIID subunit 12 OS=Bombyx mori OX=7091 PE=3 SV=1	2.765	3	1	1	1	264	29.9	6.25	2.2		RNA metabolism OR transcription;other metabolic processes	nucleus	other molecular function	1.8364e+06
High	H9J1U3	Arsenite-resistance protein 2 homolog OS=Bombyx mori OX=7091 PE=3 SV=1	2.763	1	1	1	1	840	96.3	6.77	0		RNA metabolism OR transcription;other metabolic processes;other biological processes	nucleus	nucleic acid binding activity	760634
High	H9IU26	S1 motif domain-containing protein OS=Bombyx mori OX=7091 PE=4 SV=1	2.751	4	1	1	1	250	27.6	9.42	2.14		RNA metabolism OR transcription;other metabolic processes		nucleic acid binding activity	2.51645e+06
High	H9JK96	Uncharacterized protein OS=Bombyx mori OX=7091 PE=4 SV=1	2.748	8	1	1	1	220	25.3	4.58	0					381495
High	H9IWW7	Inactive peptidyl-prolyl cis-trans isomerase shutdown OS=Bombyx mori OX=7091 GN=shu PE=1 SV=1	2.727	2	1	1	1	437	49.1	6.11	1.91	shu	cell cycle OR cell proliferation;RNA metabolism OR transcription;other biological processes	other cell component	other molecular function	662430
High	H9JRP6	Uncharacterized protein OS=Bombyx mori OX=7091 PE=4 SV=1	2.718	2	1	1	1	444	51.1	8.32	0				other molecular function	714276
High	H9IVT9	FERM domain-containing protein OS=Bombyx mori OX=7091 PE=4 SV=1	2.715	1	1	1	1	1027	115.7	6.33	0		cell organization and biogenesis;transport;developmental processes;other biological processes	other membranes;cytoskeleton;other cell component	cytoskeletal activity;other molecular function	797580
High	H9JFA5	SKIP_SNW domain-containing protein OS=Bombyx mori OX=7091 GN=101741945 PE=3 SV=1	2.71	3	1	1	1	555	62.6	9.25	0	101741945	RNA metabolism OR transcription;other metabolic processes	nucleus		510303
High	H9J598	Dipeptidyl peptidase 3 OS=Bombyx mori OX=7091 GN=101739960 PE=3 SV=1	2.704	2	1	1	1	721	81.1	5.47	2.14	101739960		other cell component	other molecular function	1.30381e+06
High	H9JXB2	AAA domain-containing protein OS=Bombyx mori OX=7091 GN=101747034 PE=3 SV=1	2.703	3	1	1	1	403	45.4	8.41	0	101747034	protein metabolism;other metabolic processes;other biological processes	other cell component	other molecular function	388715
High	H9IZD5	ZZ-type domain-containing protein OS=Bombyx mori OX=7091 GN=101736823 PE=4 SV=1	2.701	2	1	1	1	612	67.9	5.77	0	101736823			other molecular function	261426
High	H9JSX0	Complex I-B14.7 OS=Bombyx mori OX=7091 PE=3 SV=1	2.696	8	1	1	1	171	18.6	9.45	0		cell organization and biogenesis	other membranes;mitochondrion		782166
High	H9J1T0	Leucyl-tRNA synthetase OS=Bombyx mori OX=7091 PE=3 SV=1	2.694	3	1	1	1	725	83.4	7.24	0		protein metabolism;RNA metabolism OR transcription;other metabolic processes		other molecular function	499306
High	H9JLF0	NADH dehydrogenase [ubiquinone] 1 subunit C2 OS=Bombyx mori OX=7091 PE=3 SV=2	2.692	11	1	1	1	108	12.4	7.64	0		other metabolic processes	other membranes;mitochondrion		419522
High	H9JPH1	Letm1 RBD domain-containing protein OS=Bombyx mori OX=7091 PE=4 SV=1	2.688	2	1	1	1	565	64	5.78	0			other membranes;mitochondrion	translation activity	340967
High	H9IWN7	Uncharacterized protein OS=Bombyx mori OX=7091 PE=3 SV=1	2.683	5	1	1	1	326	36.3	9.41	0		other metabolic processes;transport	other membranes;mitochondrion	transporter activity	612318
High	H9IVG3	S10_plectin domain-containing protein OS=Bombyx mori OX=7091 PE=3 SV=1	2.678	5	1	1	1	176	20.3	9.58	0					3.28905e+06
High	H9J173	Uncharacterized protein OS=Bombyx mori OX=7091 PE=4 SV=1	2.671	2	1	1	1	464	53.5	8.75	0					345252
High	H9IZ97	Uncharacterized protein OS=Bombyx mori OX=7091 PE=4 SV=1	2.669	2	1	1	1	423	46.5	6.39	1.91				other molecular function	929340
High	H9JJ56	Protein kinase domain-containing protein OS=Bombyx mori OX=7091 PE=4 SV=1	2.656	4	1	1	1	343	39	5.35	0				kinase activity;other molecular function	764875
High	Q1HQ85	Mitochondrial ribosomal protein S10 OS=Bombyx mori OX=7091 GN=732896 PE=2 SV=1	2.655	7	2	2	2	172	19.9	9.04	1.68	732896		mitochondrion;translational apparatus		2.20666e+06
High	H9J9U5	Chromo domain-containing protein OS=Bombyx mori OX=7091 PE=4 SV=1	2.651	9	1	1	1	171	18.9	4.51	0			other cell component	other molecular function	649682
High	H9JGU3	Uncharacterized protein OS=Bombyx mori OX=7091 PE=4 SV=1	2.641	2	1	1	1	548	63.7	9.16	1.73			nucleus	other molecular function	484981
High	H9J545	RRM domain-containing protein OS=Bombyx mori OX=7091 PE=4 SV=1	2.635	11	1	2	1	142	16.6	9.92	0				nucleic acid binding activity	1586892
High	H9JCM2	PCI domain-containing protein OS=Bombyx mori OX=7091 GN=692900 PE=3 SV=1	2.633	3	1	1	1	450	51.7	6.57	1.83	692900		other cell component		775530
High	H9J3M5	Leuk-A4-hydro_C domain-containing protein OS=Bombyx mori OX=7091 PE=3 SV=1	2.632	2	1	1	1	763	88.1	6.23	0		protein metabolism;other metabolic processes	translational apparatus	other molecular function	948767
High	H9IZR7	Uncharacterized protein OS=Bombyx mori OX=7091 PE=3 SV=1	2.627	2	1	1	1	477	53.5	6.14	1.94		other metabolic processes	nucleus	nucleic acid binding activity;other molecular function
High	H9J6M0	Uncharacterized protein OS=Bombyx mori OX=7091 GN=101736605 PE=3 SV=1	2.626	5	1	1	1	196	22.1	9.69	2	101736605	protein metabolism;other metabolic processes	translational apparatus	other molecular function	955651
High	H9JGM3	Uncharacterized protein OS=Bombyx mori OX=7091 PE=3 SV=1	2.624	4	1	1	1	243	27.6	8.22	1.92		other metabolic processes;transport	other membranes;mitochondrion	transporter activity	1.41438e+06
High	H9J5X3	C2H2-type domain-containing protein OS=Bombyx mori OX=7091 PE=4 SV=1	2.609	7	1	1	1	183	21.3	7.83	0					321280
High	H9J1G1	FIP1-like 1 protein OS=Bombyx mori OX=7091 PE=3 SV=1	2.596	3	1	1	1	364	39.8	4.58	2.08			nucleus		1.17718e+06
High	H9J3D4	Uncharacterized protein OS=Bombyx mori OX=7091 PE=4 SV=1	2.593	7	1	1	1	154	17.2	6.19	1.6		signal transduction		other molecular function	1.01712e+06
High	H9JSJ2	Uncharacterized protein OS=Bombyx mori OX=7091 PE=4 SV=1	2.577	3	1	1	1	446	45.8	9	0				nucleic acid binding activity	870657
High	H9JS20	Uncharacterized protein OS=Bombyx mori OX=7091 PE=4 SV=1	2.563	2	1	1	1	621	67.6	5.97	0					693524
High	H9IWW8	EF-hand domain-containing protein OS=Bombyx mori OX=7091 GN=101746131 PE=4 SV=1	2.556	6	1	1	1	217	25.2	5.34	0	101746131			other molecular function	899291
High	H9JT81	Uncharacterized protein OS=Bombyx mori OX=7091 PE=4 SV=1	2.546	1	1	1	1	601	65.8	9.28	1.96		transport	other membranes	transporter activity;other molecular function	290128
High	H9JMA4	Importin N-terminal domain-containing protein OS=Bombyx mori OX=7091 GN=101740002 PE=3 SV=1	2.53	1	1	4	1	1058	121.2	5.52	1.67	101740002	transport	nucleus	other molecular function	2.58675e+06
High	H9J5Q7	GATOR complex protein SEC13 OS=Bombyx mori OX=7091 GN=101741617 PE=3 SV=1	2.529	4	1	1	1	313	34.7	5	0	101741617	cell organization and biogenesis;transport;other biological processes	other membranes;ER/Golgi;nucleus;other cytoplasmic organelle	other molecular function	324460
High	H9J8P0	Uncharacterized protein OS=Bombyx mori OX=7091 PE=4 SV=1	2.522	7	1	1	1	150	16.6	8.7	0			other membranes
High	H9IWN0	Uncharacterized protein OS=Bombyx mori OX=7091 PE=4 SV=1	2.518	8	2	2	2	257	28.9	9.74	0					1.18008e+06
High	H9IX89	Uncharacterized protein OS=Bombyx mori OX=7091 PE=4 SV=1	2.511	6	1	1	1	301	34.6	5.73	0		RNA metabolism OR transcription;other metabolic processes			895071
High	H9J4Z1	Uncharacterized protein OS=Bombyx mori OX=7091 PE=4 SV=1	2.507	3	1	1	1	433	49.9	6.23	0					571597
High	H9JBA0	Uncharacterized protein OS=Bombyx mori OX=7091 PE=4 SV=1	2.487	11	1	1	1	82	9.5	10.95	1.65					1.54887e+06
High	H9JTV1	Uncharacterized protein OS=Bombyx mori OX=7091 PE=4 SV=1	2.485	6	1	1	1	174	20.2	8.37	0		RNA metabolism OR transcription;other metabolic processes		nucleic acid binding activity;other molecular function	577698
High	H9J1K8	Elongation factor 1-alpha OS=Bombyx mori OX=7091 GN=101742768 PE=3 SV=1	2.484	1	1	1	1	671	74.3	6.9	0	101742768	protein metabolism;other metabolic processes;other biological processes	other cell component	other molecular function	963512
High	H9JQ75	Phosphatidylinositol-4,5-bisphosphate 4-phosphatase OS=Bombyx mori OX=7091 GN=101741980 PE=4 SV=1	2.475	7	1	1	1	242	26.1	8.79	0	101741980	other metabolic processes	other membranes;other cytoplasmic organelle	other molecular function	864087
High	H9IVZ9	SOSS complex subunit A homolog OS=Bombyx mori OX=7091 PE=3 SV=1	2.472	1	1	1	1	840	96.5	5.77	1.6					415754
High	H9IWT6	Uncharacterized protein OS=Bombyx mori OX=7091 PE=4 SV=1	2.465	3	1	2	1	287	33.2	9.98	1.61					597356
High	H9JV14	Uncharacterized protein OS=Bombyx mori OX=7091 PE=4 SV=1	2.446	6	1	3	1	251	27.9	9.41	0					4.60996e+06
High	H9JRI2	Uncharacterized protein OS=Bombyx mori OX=7091 PE=3 SV=1	2.432	2	1	1	1	950	107.7	8.46	0		other metabolic processes	other membranes	other molecular function	690681
High	H9JGX6	Uncharacterized protein OS=Bombyx mori OX=7091 PE=4 SV=1	2.428	2	1	1	1	439	50.5	7.83	0			nucleus	other molecular function
High	H9JJS9	Dilute domain-containing protein OS=Bombyx mori OX=7091 PE=4 SV=1	2.417	2	1	1	1	757	85.8	9.19	0					872044
High	Q9BPS3	Elongation factor 1 gamma OS=Bombyx mori OX=7091 GN=ef-1g PE=2 SV=1	2.401	3	1	1	1	423	48.4	6.1	0	ef-1g	protein metabolism;other metabolic processes		nucleic acid binding activity	560897
High	H9JLF8	Uncharacterized protein OS=Bombyx mori OX=7091 PE=4 SV=1	2.391	5	1	1	1	260	28.4	8.31	0					777406
High	H9J706	Uncharacterized protein OS=Bombyx mori OX=7091 PE=4 SV=1	2.382	13	1	1	1	116	12.7	9.79	0			other membranes
High	H9JX71	PCI domain-containing protein OS=Bombyx mori OX=7091 GN=101735320 PE=3 SV=1	2.368	2	1	1	1	421	47.2	6.48	1.62	101735320	cell organization and biogenesis	other cell component		678658
High	H9JDN4	CBF domain-containing protein OS=Bombyx mori OX=7091 PE=3 SV=1	2.366	3	1	1	1	480	54.3	7.17	0		other biological processes	nucleus		391846
High	H9IZK6	Uncharacterized protein OS=Bombyx mori OX=7091 PE=3 SV=1	2.358	1	1	1	1	566	65.2	8.38	0					370394
High	H9IV44	DNA-(apurinic or apyrimidinic site) endonuclease OS=Bombyx mori OX=7091 GN=101739740 PE=3 SV=1	2.355	2	1	1	1	632	71.3	6.13	1.71	101739740	DNA metabolism;other metabolic processes;stress response		nucleic acid binding activity;other molecular function	975257
High	H9J435	Uncharacterized protein OS=Bombyx mori OX=7091 PE=4 SV=1	2.344	6	1	1	1	204	22.3	7.43	0					532388
High	H9J708	Uncharacterized protein OS=Bombyx mori OX=7091 PE=4 SV=1	2.342	2	1	1	1	504	55.2	7.15	0		other metabolic processes		other molecular function
High	H9J000	Uncharacterized protein OS=Bombyx mori OX=7091 GN=101746927 PE=4 SV=1	2.333	4	1	1	1	386	42.8	9.39	0	101746927	other biological processes	other cell component	other molecular function	488133
High	H9IU48	Pinin_SDK_memA domain-containing protein OS=Bombyx mori OX=7091 GN=101743394 PE=3 SV=1	2.327	3	1	1	1	395	45.9	6.51	0	101743394	RNA metabolism OR transcription;other metabolic processes	nucleus		467772
Medium	H9JF58	Uncharacterized protein OS=Bombyx mori OX=7091 PE=4 SV=1	2.309	2	1	1	1	692	77.1	9.72	0			other cell component	enzyme regulator activity	422671
Medium	H9JXR8	Uncharacterized protein OS=Bombyx mori OX=7091 PE=3 SV=1	2.307	21	1	1	1	103	11.6	4.91	0		other metabolic processes		other molecular function	1.03373e+06
Medium	H9IXK5	Uncharacterized protein OS=Bombyx mori OX=7091 PE=4 SV=1	2.301	1	1	1	1	1384	158.9	6.38	0		cell organization and biogenesis;transport	other membranes	transporter activity	464407
Medium	H9JNJ9	Uncharacterized protein OS=Bombyx mori OX=7091 PE=3 SV=1	2.295	8	1	1	1	146	17.4	9.63	0		RNA metabolism OR transcription;other metabolic processes	other cell component		845888
Medium	H9JBJ2	WD_REPEATS_REGION domain-containing protein OS=Bombyx mori OX=7091 PE=4 SV=1	2.291	6	1	1	1	139	15.5	5.78	2					2.07098e+06
Medium	H9JS19	Uncharacterized protein OS=Bombyx mori OX=7091 PE=4 SV=1	2.271	7	1	1	1	132	13.8	8.5	0					913131
Medium	H9JQ13	Cytochrome c domain-containing protein OS=Bombyx mori OX=7091 PE=3 SV=1	2.269	5	1	1	1	308	33.9	8.19	0		other metabolic processes	other membranes;mitochondrion	other molecular function	897045
Medium	H9IX76	Uncharacterized protein OS=Bombyx mori OX=7091 PE=3 SV=1	2.261	1	1	1	1	4153	477.4	5.83	0		other biological processes	cytoskeleton;other cell component	cytoskeletal activity;other molecular function	10318481
Medium	H9JRN9	Uncharacterized protein OS=Bombyx mori OX=7091 PE=4 SV=1	2.26	1	1	2	1	1133	129.1	5.33	1.67
Medium	H9JFY7	Uncharacterized protein OS=Bombyx mori OX=7091 PE=4 SV=1	2.258	2	1	1	1	325	37.1	6.43	2.63					1.65844e+06
Medium	H9IU70	AP complex subunit sigma OS=Bombyx mori OX=7091 GN=101744646 PE=3 SV=1	2.249	5	1	1	1	142	17	6.18	1.84	101744646	transport	plasma membrane;other membranes	other molecular function	1.82396e+06
Medium	H9JV62	Uncharacterized protein OS=Bombyx mori OX=7091 GN=101739352 PE=4 SV=1	2.238	2	1	1	1	346	41.2	5.94	1.73	101739352		nucleus	nucleic acid binding activity	914114
Medium	H9IVU9	TOG domain-containing protein OS=Bombyx mori OX=7091 PE=4 SV=1	2.236	1	1	1	1	1377	149.7	9.28	0		cell organization and biogenesis	cytoskeleton;ER/Golgi;other cell component	cytoskeletal activity;other molecular function	406848
Medium	H9JRF8	Uncharacterized protein OS=Bombyx mori OX=7091 PE=4 SV=1	2.219	4	1	1	1	221	25	9.82	0				nucleic acid binding activity	772026
Medium	H9JE34	PfkB domain-containing protein OS=Bombyx mori OX=7091 PE=4 SV=1	2.202	18	1	1	1	133	14.5	6.54	0
Medium	H9JHX4	Uncharacterized protein OS=Bombyx mori OX=7091 GN=101739919 PE=4 SV=1	2.187	2	1	1	1	651	73.9	8.1	0	101739919			nucleic acid binding activity	323619
Medium	H9JTQ8	Myosin motor domain-containing protein OS=Bombyx mori OX=7091 PE=3 SV=1	2.182	14	1	1	1	133	15	7.09	0			cytoskeleton	cytoskeletal activity;other molecular function	1.13719e+06
Medium	H9IW44	RRM domain-containing protein OS=Bombyx mori OX=7091 PE=4 SV=1	2.179	3	1	1	1	577	64.7	5.12	0				nucleic acid binding activity	1.47024e+06
Medium	H9J5N3	PSP domain-containing protein OS=Bombyx mori OX=7091 PE=4 SV=1	2.172	1	1	1	1	901	98.2	5.34	1.88			nucleus		542060
Medium	H9IST5	PWI domain-containing protein OS=Bombyx mori OX=7091 PE=4 SV=1	2.165	1	1	1	1	869	100.3	9.86	0		RNA metabolism OR transcription;other metabolic processes			1.6111e+06
Medium	H9JQV2	Uncharacterized protein OS=Bombyx mori OX=7091 GN=101735496 PE=4 SV=1	2.142	2	1	1	1	683	76.7	5.05	0	101735496	other biological processes			343212
Medium	H9JEJ1	Uncharacterized protein OS=Bombyx mori OX=7091 PE=4 SV=1	2.138	3	1	1	1	423	45.6	5.78	0					420403
Medium	H9IY17	SRF-dependent transcription regulation-associated protein OS=Bombyx mori OX=7091 GN=105842506 PE=4 SV=1	2.136	2	1	1	1	440	51.3	9.61	1.8	105842506				1.60193e+06	Acetyl [N-Term]
Medium	H9JAS2	PSP domain-containing protein OS=Bombyx mori OX=7091 GN=101744667 PE=4 SV=1	2.122	2	1	1	1	739	82.3	4.68	0	101744667				955105
Medium	H9ISH8	Uncharacterized protein OS=Bombyx mori OX=7091 PE=4 SV=1	2.118	1	1	1	1	711	77.5	3.81	1.84					849702
Medium	H9IXH0	KH_dom_type_1 domain-containing protein OS=Bombyx mori OX=7091 PE=4 SV=1	2.104	18	1	1	1	72	8.1	8.84	1.67				nucleic acid binding activity	2117231
Medium	H9JGY5	Uncharacterized protein OS=Bombyx mori OX=7091 PE=4 SV=1	2.084	2	1	1	1	595	69.4	8.16	0			nucleus	other molecular function	486813
Medium	H9J7F2	Uncharacterized protein OS=Bombyx mori OX=7091 PE=3 SV=1	2.075	4	1	1	1	410	45.2	8.48	0				other molecular function	663619
Medium	H9JF60	Uncharacterized protein OS=Bombyx mori OX=7091 PE=4 SV=1	2.074	11	1	1	1	79	8.8	6.55	1.95					930479
Medium	H9JBT1	BAG domain-containing protein Samui OS=Bombyx mori OX=7091 PE=4 SV=1	2.073	1	1	1	1	687	77	5.78	0				other molecular function	284962
Medium	H9JHC9	U-box domain-containing protein OS=Bombyx mori OX=7091 PE=3 SV=1	2.055	1	1	1	1	1272	143.7	6.23	0		protein metabolism;other metabolic processes;stress response	other cell component	other molecular function	5.73262e+06
Medium	H9JJB0	Uncharacterized protein OS=Bombyx mori OX=7091 PE=4 SV=1	2.052	1	1	1	1	1300	142.1	7.2	1.9		cell organization and biogenesis;developmental processes;other biological processes	non-structural extracellular;other cell component	other molecular function	1.64556e+06
Medium	H9IUL3	V-SNARE coiled-coil homology domain-containing protein OS=Bombyx mori OX=7091 GN=101741305 PE=4 SV=1	2.047	8	1	1	1	120	13.1	9.09	0	101741305	transport	other membranes
Medium	H9IZ58	FERM domain-containing protein OS=Bombyx mori OX=7091 PE=4 SV=1	2.046	8	1	1	1	97	11.1	9.67	0			cytoskeleton	cytoskeletal activity	529612
Medium	H9IUP5	Uncharacterized protein OS=Bombyx mori OX=7091 PE=3 SV=1	2.046	1	1	1	1	1253	142.8	7.52	1.75			other membranes
Medium	H9IWM0	Uncharacterized protein OS=Bombyx mori OX=7091 PE=4 SV=1	2.041	2	1	1	1	349	40.2	8.87	1.62					676222
Medium	H9IXW2	Tyrosine-protein phosphatase domain-containing protein OS=Bombyx mori OX=7091 PE=4 SV=1	2.04	12	1	1	1	98	11.5	8	1.73				other molecular function	722793
Medium	B6ZL90	Cyclin E OS=Bombyx mori OX=7091 GN=BMcycE PE=2 SV=2	2.035	3	1	1	1	486	54.1	6.06	0	BMcycE				438304
Medium	H9J741	G protein-coupled receptor kinase OS=Bombyx mori OX=7091 PE=3 SV=1	2.034	2	1	1	1	568	64.2	7.81	0		signal transduction		kinase activity;other molecular function	298604
Medium	H9JCR0	ATP synthase subunit O, mitochondrial OS=Bombyx mori OX=7091 PE=3 SV=1	2.022	17	1	1	1	140	15.7	8.41	2.42		other metabolic processes;transport	other membranes;mitochondrion	transporter activity	11037299
Medium	H9J995	WD_REPEATS_REGION domain-containing protein OS=Bombyx mori OX=7091 PE=4 SV=1	2.009	2	1	1	1	563	63.5	8.51	0
Medium	H9J7K7	Transmembrane 9 superfamily member OS=Bombyx mori OX=7091 PE=3 SV=1	2	2	1	1	1	566	65.4	6.64	1.62			other membranes		1.57511e+06
Medium	H9J1J1	Uncharacterized protein OS=Bombyx mori OX=7091 PE=4 SV=1	1.998	1	1	1	1	1521	167.1	8.28	0					632700
Medium	H9JE23	SAC domain-containing protein OS=Bombyx mori OX=7091 PE=4 SV=1	1.998	3	1	1	1	254	28.4	9.39	1.7				other molecular function	730197
Medium	H9JGR7	Tim44 domain-containing protein OS=Bombyx mori OX=7091 PE=4 SV=1	1.996	3	1	1	1	297	34.4	9.33	1.6					1.27669e+06
Medium	H9JSF9	DBC1 domain-containing protein OS=Bombyx mori OX=7091 GN=101743389 PE=4 SV=1	1.993	2	1	1	1	1146	129.1	5.76	0	101743389	other biological processes	other cell component		349594
Medium	H9IT03	CS domain-containing protein OS=Bombyx mori OX=7091 PE=4 SV=1	1.98	6	1	1	1	156	18.1	8.59	0					1.12561e+06
Medium	H9JRJ9	Uncharacterized protein OS=Bombyx mori OX=7091 PE=4 SV=2	1.978	1	1	1	1	1228	139.4	5.27	1.65					967162
Medium	H9J2P4	Uncharacterized protein OS=Bombyx mori OX=7091 PE=4 SV=1	1.973	1	1	1	1	456	51.6	4.94	1.99					10234067
Medium	H9JHK1	Uncharacterized protein OS=Bombyx mori OX=7091 PE=4 SV=1	1.969	1	1	1	1	982	110.4	8.54	0					734995
Medium	H9J2U3	Uncharacterized protein OS=Bombyx mori OX=7091 PE=4 SV=1	1.961	1	1	1	1	1853	206.3	5.44	0					1.49446e+06
Medium	H9JC86	Uncharacterized protein OS=Bombyx mori OX=7091 GN=101739147 PE=4 SV=1	1.96	4	1	1	1	364	40.9	8.73	0	101739147			other molecular function	192284
Medium	H9JR22	Uncharacterized protein OS=Bombyx mori OX=7091 PE=4 SV=1	1.95	0	1	1	1	4329	479.4	5.33	0		transport	other membranes	other molecular function	240997
Medium	H9JCJ6	Uncharacterized protein OS=Bombyx mori OX=7091 GN=101736528 PE=3 SV=1	1.93	2	1	1	1	289	31.5	9.91	1.63	101736528		other membranes		545632
Medium	H9IUP2	SH3 domain-containing protein OS=Bombyx mori OX=7091 PE=4 SV=1	1.928	15	1	1	1	72	7.9	5.1	0					730064
Medium	H9IWN8	Uncharacterized protein OS=Bombyx mori OX=7091 PE=4 SV=1	1.922	1	1	1	1	1615	186.4	8.75	0		cell organization and biogenesis		other molecular function	769122
Medium	H9JE98	39S ribosomal protein L51, mitochondrial OS=Bombyx mori OX=7091 PE=3 SV=1	1.887	5	1	1	1	203	23.9	10.2	0			translational apparatus	other molecular function	1.13357e+06
Medium	H9J0B7	PCI domain-containing protein OS=Bombyx mori OX=7091 GN=101746211 PE=3 SV=1	1.886	3	1	1	1	494	56.3	8.41	0	101746211	other biological processes	other cell component	enzyme regulator activity	25396286
Medium	H9J635	ARID domain-containing protein OS=Bombyx mori OX=7091 PE=4 SV=1	1.882	1	1	1	1	1678	187.4	8.69	0		other biological processes		nucleic acid binding activity;other molecular function	377014
Medium	H9JIM4	Uncharacterized protein OS=Bombyx mori OX=7091 PE=3 SV=1	1.862	10	1	1	1	121	13.5	8.51	2.05			other membranes
Medium	H9JF88	Uncharacterized protein OS=Bombyx mori OX=7091 PE=4 SV=1	1.86	3	1	1	1	447	50.1	10.23	0					432344
Medium	H9JWB0	Uncharacterized protein OS=Bombyx mori OX=7091 PE=4 SV=1	1.86	1	1	1	1	848	95.8	7.91	1.74					1.01018e+06
Medium	H9JJV1	Rad60-SLD domain-containing protein OS=Bombyx mori OX=7091 GN=101740389 PE=4 SV=1	1.848	2	1	4	1	369	42.1	8.02	8.31	101740389				166337696
Medium	H9JPI9	Uncharacterized protein OS=Bombyx mori OX=7091 PE=4 SV=1	1.845	10	1	1	1	123	14.5	5.07	1.66					567848
Medium	H9JX70	BED-type domain-containing protein OS=Bombyx mori OX=7091 PE=4 SV=1	1.831	4	1	1	1	384	41.2	9.45	0				nucleic acid binding activity;other molecular function	770640
Medium	H9J722	BTB domain-containing protein OS=Bombyx mori OX=7091 PE=4 SV=1	1.821	2	1	1	1	574	64.4	4.91	0					1.9156e+06
Medium	H9J783	Uncharacterized protein OS=Bombyx mori OX=7091 PE=3 SV=1	1.815	8	1	1	1	330	37.6	4.96	0		transport	other membranes	transporter activity	511046
Medium	H9IU63	Uncharacterized protein OS=Bombyx mori OX=7091 PE=3 SV=1	1.814	3	1	1	1	372	41.1	8.92	0		transport	other membranes;ER/Golgi
Medium	H9JDY1	M20_dimer domain-containing protein OS=Bombyx mori OX=7091 PE=3 SV=1	1.807	3	1	1	1	465	51.9	5.66	0		other metabolic processes		other molecular function	319645
Medium	H9IVW5	Very-long-chain (3R)-3-hydroxyacyl-CoA dehydratase OS=Bombyx mori OX=7091 GN=101746115 PE=3 SV=1	1.806	2	1	1	1	372	44.1	9.07	2.09	101746115	other metabolic processes	other membranes;ER/Golgi	other molecular function	1.7369e+06
Medium	H9JFP2	Uncharacterized protein OS=Bombyx mori OX=7091 PE=4 SV=1	1.795	1	1	1	1	918	102	9.66	0					220718
Medium	H9JAQ9	Cytochrome b5 heme-binding domain-containing protein OS=Bombyx mori OX=7091 PE=4 SV=1	1.792	5	1	2	1	201	23.6	8.32	0
Medium	H9JDC2	Uncharacterized protein OS=Bombyx mori OX=7091 PE=4 SV=1	1.775	1	1	1	1	2417	260	6.28	0		protein metabolism;other metabolic processes;other biological processes		nucleic acid binding activity;other molecular function	196821
Medium	H9JBV5	TPR_REGION domain-containing protein OS=Bombyx mori OX=7091 PE=3 SV=1	1.766	2	1	1	1	379	41.1	4.45	0			nucleus		647442
Medium	H9J5Q5	Uncharacterized protein OS=Bombyx mori OX=7091 PE=3 SV=1	1.764	1	1	1	1	2179	239.8	7.66	0		developmental processes;other biological processes	cytoskeleton;other cell component	cytoskeletal activity;other molecular function	1.24277e+06
Medium	H9JU60	B3_4 domain-containing protein OS=Bombyx mori OX=7091 GN=101738617 PE=4 SV=1	1.764	2	1	1	1	525	58.9	8.27	0	101738617	protein metabolism;RNA metabolism OR transcription;other metabolic processes		nucleic acid binding activity;other molecular function	194309
Medium	H9JGA6	Helitron_like_N domain-containing protein OS=Bombyx mori OX=7091 PE=4 SV=1	1.762	1	1	1	1	631	72.4	7.23	0					664892
Medium	H9J7Z4	WD_REPEATS_REGION domain-containing protein OS=Bombyx mori OX=7091 GN=101743156 PE=4 SV=1	1.747	2	1	1	1	448	50.9	8.5	0	101743156	RNA metabolism OR transcription;other metabolic processes		nucleic acid binding activity	1.09428e+06
Medium	H9J552	Uncharacterized protein OS=Bombyx mori OX=7091 GN=101739128 PE=4 SV=1	1.742	2	1	1	1	621	71.2	10.49	0	101739128	RNA metabolism OR transcription;other metabolic processes		other molecular function	720801
Medium	H9JHS7	Uncharacterized protein OS=Bombyx mori OX=7091 GN=101737291 PE=4 SV=1	1.74	5	1	1	1	147	15.6	4.26	1.98	101737291					Acetyl [N-Term]
Medium	H9IXA4	Uncharacterized protein OS=Bombyx mori OX=7091 PE=3 SV=1	1.729	1	1	1	1	621	70.8	7.39	0		cell cycle OR cell proliferation;signal transduction	nucleus		1.69496e+06
Medium	H9JHH0	C3H1-type domain-containing protein OS=Bombyx mori OX=7091 PE=3 SV=1	1.727	2	1	1	1	384	42.8	9.45	1.65				other molecular function	1.01498e+06
Medium	H9J9F6	Lipase OS=Bombyx mori OX=7091 PE=3 SV=1	1.724	2	1	2	1	401	45.7	9.16	0		other metabolic processes		other molecular function	2989452
Medium	H9JTJ7	NIPSNAP domain-containing protein OS=Bombyx mori OX=7091 PE=3 SV=1	1.712	6	1	1	1	157	18.7	9.23	0					810267
Medium	H9JHK6	GRIP domain-containing protein OS=Bombyx mori OX=7091 GN=101736729 PE=4 SV=1	1.7	2	1	1	1	528	60.1	7.02	0	101736729				623276
Medium	H9JQW6	S-(hydroxymethyl)glutathione dehydrogenase OS=Bombyx mori OX=7091 PE=3 SV=2	1.694	2	1	1	1	376	40	7.09	0		other metabolic processes		other molecular function	6.28237e+06
Medium	H9J6X8	Translocation protein SEC62 OS=Bombyx mori OX=7091 PE=3 SV=1	1.685	3	1	1	1	362	41.1	7.09	0		transport	other membranes;ER/Golgi		711193
Medium	H9JHJ9	Uncharacterized protein OS=Bombyx mori OX=7091 PE=4 SV=1	1.673	1	1	1	1	1008	113.1	6.8	0		other biological processes		other molecular function	552263
Medium	H9J4D1	Uncharacterized protein OS=Bombyx mori OX=7091 PE=4 SV=1	1.671	5	1	1	1	335	38.5	9.16	0					1.92511e+06
Medium	H9JPJ9	Uncharacterized protein OS=Bombyx mori OX=7091 PE=4 SV=1	1.667	1	1	1	1	1011	115.6	5.24	0				other molecular function	200941
Medium	H9IXQ3	Uncharacterized protein OS=Bombyx mori OX=7091 PE=4 SV=1	1.666	4	1	1	1	220	24.7	5.55	0					2.14511e+06
Medium	H9JMJ4	G protein-coupled receptor kinase OS=Bombyx mori OX=7091 PE=3 SV=1	1.66	3	1	2	1	558	62.1	7.62	2.01		signal transduction		kinase activity;other molecular function	992558
Medium	H9IUI0	Uncharacterized protein OS=Bombyx mori OX=7091 GN=692392 PE=4 SV=1	1.656	1	1	2	1	1779	199.4	5.57	1.66	692392	other biological processes	non-structural extracellular;extracellular matrix;other membranes		2274527
Medium	H9JPT9	Protein kinase domain-containing protein OS=Bombyx mori OX=7091 PE=3 SV=1	1.645	3	1	1	1	528	61.1	8.12	0				kinase activity;other molecular function	457439
Medium	H9J4K4	Uncharacterized protein OS=Bombyx mori OX=7091 PE=4 SV=1	1.644	3	1	2	1	529	61.4	9.11	0		cell-cell signaling;cell organization and biogenesis	cytoskeleton;other cell component		7.43215e+06
Medium	H9J465	Uncharacterized protein OS=Bombyx mori OX=7091 PE=4 SV=1	1.637	2	1	2	1	723	81.8	5.35	0
Medium	H9JJG5	Uncharacterized protein OS=Bombyx mori OX=7091 PE=4 SV=1	1.634	1	1	1	1	2008	227.9	9.13	0					1.93901e+06
Medium	H9JIH5	Uncharacterized protein OS=Bombyx mori OX=7091 PE=4 SV=1	1.633	1	1	1	1	632	70.5	10.23	1.79					1.4544e+06
Medium	H9JVS8	Uncharacterized protein OS=Bombyx mori OX=7091 PE=4 SV=1	1.623	2	1	1	1	385	41	8.24	0			other membranes		97968792
Medium	H9JXB0	COX6C domain-containing protein OS=Bombyx mori OX=7091 GN=101746562 PE=3 SV=1	1.612	10	1	1	1	78	8.8	9.76	0	101746562		other membranes;mitochondrion		1.33139e+06
Medium	H9J2R9	Dynactin subunit 1 OS=Bombyx mori OX=7091 PE=3 SV=1	1.607	1	1	1	1	1026	115.2	5.45	0			cytoskeleton		1.06307e+06
Medium	H9JSM0	Uncharacterized protein OS=Bombyx mori OX=7091 PE=4 SV=1	1.6	1	1	1	1	1111	126	5.92	0		cell cycle OR cell proliferation;signal transduction	other cell component	kinase activity;other molecular function	6225568
Medium	H9IS81	Uncharacterized protein OS=Bombyx mori OX=7091 GN=101736787 PE=3 SV=1	1.599	5	1	1	1	155	17.5	7.39	0	101736787	transport	other membranes;mitochondrion		6209840
Medium	H9JQ40	Beta-N-acetylhexosaminidase OS=Bombyx mori OX=7091 PE=3 SV=1	1.592	4	1	1	1	638	72.1	6.14	0		other metabolic processes		other molecular function	420584
Medium	H9JQW3	RRP7 domain-containing protein OS=Bombyx mori OX=7091 PE=3 SV=1	1.584	4	1	1	1	180	21.6	9.61	0					775875
Medium	H9J1M2	MFS domain-containing protein OS=Bombyx mori OX=7091 PE=4 SV=1	1.575	6	1	1	1	438	47.6	7.05	0		transport	other membranes	transporter activity	5.70599e+06
Medium	H9IWI0	Uncharacterized protein OS=Bombyx mori OX=7091 GN=101746085 PE=4 SV=1	1.568	9	1	1	1	176	21	9.79	0	101746085				619084
Medium	H9J8H3	Peptidylamidoglycolate lyase OS=Bombyx mori OX=7091 PE=4 SV=1	1.566	1	1	1	1	1586	177.7	8.69	1.62		other metabolic processes	other membranes	nucleic acid binding activity;other molecular function	534425
Medium	H9JR28	U1 small nuclear ribonucleoprotein 70 kDa OS=Bombyx mori OX=7091 PE=4 SV=1	1.564	6	1	1	1	398	46.2	10.1	0			nucleus	nucleic acid binding activity	529600
Medium	H9J8Y8	Uncharacterized protein OS=Bombyx mori OX=7091 PE=4 SV=1	1.564	0	1	2	1	1694	194.6	7.31	1.66					3.03214e+06
Medium	H9IV04	Double-strand break repair protein OS=Bombyx mori OX=7091 PE=3 SV=1	1.559	1	1	1	1	628	70.6	6.29	1.7		cell cycle OR cell proliferation;DNA metabolism;other metabolic processes;stress response	nucleus	other molecular function	558790
Medium	H9JJF7	Uncharacterized protein OS=Bombyx mori OX=7091 PE=4 SV=1	1.557	1	1	4	1	652	71.4	8	5.32					25024294
Medium	H9JRG2	Carboxylic ester hydrolase OS=Bombyx mori OX=7091 PE=3 SV=1	1.554	2	1	1	1	477	52.8	5.68	0				other molecular function	1.22913e+06
Medium	H9JDX5	Uncharacterized protein OS=Bombyx mori OX=7091 GN=101737781 PE=3 SV=1	1.552	4	1	1	1	184	21.8	9.77	0	101737781		other membranes		887418
Medium	H9JMV9	Uncharacterized protein OS=Bombyx mori OX=7091 PE=4 SV=1	1.549	2	1	1	1	461	52.6	8.21	1.63				nucleic acid binding activity	11287094
Medium	Q2F5J4	V-type proton ATPase subunit G OS=Bombyx mori OX=7091 GN=692985 PE=2 SV=1	1.548	15	1	1	1	117	13.7	9.41	0	692985	transport	other membranes;other cytoplasmic organelle	transporter activity
Medium	H9JPQ6	CULLIN_2 domain-containing protein OS=Bombyx mori OX=7091 GN=101741088 PE=3 SV=1	1.538	2	1	1	1	779	90.4	7.99	0	101741088	protein metabolism;other metabolic processes	other cell component	other molecular function	381681
Medium	H9JS21	Uncharacterized protein OS=Bombyx mori OX=7091 PE=4 SV=1	1.535	1	1	1	1	609	68.2	9.35	0					388873
Medium	Q5UAL3	40S ribosomal protein S29 OS=Bombyx mori OX=7091 GN=RpS29 PE=3 SV=1	1.529	13	1	1	1	56	6.6	9.91	1.86	RpS29	protein metabolism;other metabolic processes	cytosol;ER/Golgi;translational apparatus	other molecular function	2528237
Medium	H9J471	Uncharacterized protein OS=Bombyx mori OX=7091 PE=4 SV=1	1.508	1	1	1	1	1430	158.5	8	0			other cell component	other molecular function	440568
Medium	H9JR33	Tr-type G domain-containing protein OS=Bombyx mori OX=7091 PE=4 SV=2	1.504	1	1	1	1	821	90.1	8.47	0				other molecular function	762291
Medium	H9J5A8	Uncharacterized protein OS=Bombyx mori OX=7091 PE=4 SV=1	1.498	1	1	1	1	889	103	5.38	0
Medium	H9J265	Uncharacterized protein OS=Bombyx mori OX=7091 PE=4 SV=1	1.482	2	1	1	1	763	87.6	9.19	0		RNA metabolism OR transcription;other metabolic processes	nucleus	nucleic acid binding activity	314191
Medium	H9JP70	THAP-type domain-containing protein OS=Bombyx mori OX=7091 PE=3 SV=1	1.477	4	1	1	1	301	34.9	9.1	0				nucleic acid binding activity	507335
Medium	H9JAE3	Uncharacterized protein OS=Bombyx mori OX=7091 PE=4 SV=1	1.455	17	1	4	1	63	6.8	10.17	7.05					251283856
Medium	H9IUG2	Phosphorylase b kinase regulatory subunit OS=Bombyx mori OX=7091 PE=3 SV=1	1.451	2	1	1	1	509	58	5.59	0		other metabolic processes	plasma membrane;other membranes	other molecular function	649940
Medium	H9JNS6	Coatomer subunit gamma OS=Bombyx mori OX=7091 GN=692402 PE=3 SV=1	1.433	2	1	1	1	863	95.5	5.6	0	692402	transport	other membranes;ER/Golgi	other molecular function	3.28902e+06
Medium	Q19AA9	Transport protein Sec61 alpha subunit OS=Bombyx mori OX=7091 GN=733068 PE=2 SV=1	1.429	2	1	1	1	476	51.9	8.25	0	733068	transport	other membranes;ER/Golgi		1.86067e+06
Medium	H9J8S4	Katanin p80 WD40 repeat-containing subunit B1 OS=Bombyx mori OX=7091 GN=KATNB1 PE=3 SV=1	1.417	1	1	1	1	766	85.6	7.4	1.98	KATNB1	cell cycle OR cell proliferation;cell organization and biogenesis;other biological processes	cytoskeleton;other cell component	cytoskeletal activity	2.26681e+06
Medium	H9JGZ8	Uncharacterized protein OS=Bombyx mori OX=7091 PE=4 SV=1	1.415	1	1	1	1	932	109.7	8.92	0					546906
Medium	H9J636	39S ribosomal protein L9, mitochondrial OS=Bombyx mori OX=7091 GN=101746284 PE=4 SV=1	1.402	5	1	1	1	254	29.6	9.63	0	101746284		translational apparatus		820018
Medium	H9JLN7	Uncharacterized protein OS=Bombyx mori OX=7091 PE=4 SV=1	1.391	2	1	1	1	357	41.5	5.19	0					706176
Medium	H9IXG6	Uncharacterized protein OS=Bombyx mori OX=7091 PE=4 SV=1	1.386	2	1	1	1	723	81.7	8.31	0		other biological processes	nucleus;other cell component
Medium	H9JGW1	Uncharacterized protein OS=Bombyx mori OX=7091 GN=101744554 PE=4 SV=1	1.337	1	1	1	1	556	64.9	8.22	1.83	101744554		nucleus	other molecular function	2.06274e+06
Medium	H9JVS4	FHA domain-containing protein OS=Bombyx mori OX=7091 PE=4 SV=1	1.335	2	1	1	1	526	58.5	7.55	0		other biological processes			600195
Medium	H9IWU0	Uncharacterized protein OS=Bombyx mori OX=7091 PE=4 SV=1	1.331	3	1	1	1	294	33.6	7.24	1.79					582828
Medium	H9IUN4	Tox-GHH domain-containing protein OS=Bombyx mori OX=7091 PE=4 SV=1	1.317	0	1	1	1	1954	218.8	7.46	0			plasma membrane;other membranes		22152476
Medium	Q1HQ59	Eukaryotic translation initiation factor 6 OS=Bombyx mori OX=7091 GN=733105 PE=2 SV=1	1.305	10	1	1	1	245	26.3	4.82	0	733105	cell organization and biogenesis;protein metabolism;other metabolic processes;other biological processes	nucleus;other cell component	translation activity;nucleic acid binding activity	307870
Medium	H9JKK4	Uncharacterized protein OS=Bombyx mori OX=7091 PE=3 SV=1	1.303	3	1	1	1	474	53	6	0				other molecular function	1.11665e+06
Medium	H9JX61	Uncharacterized protein OS=Bombyx mori OX=7091 PE=4 SV=1	1.3	1	1	1	1	1232	136.1	7.15	0				other molecular function	1.18211e+06
Medium	H9JKE2	Uncharacterized protein OS=Bombyx mori OX=7091 PE=4 SV=1	1.296	4	1	1	1	307	33.5	4.87	0			other membranes		1355880
Medium	H9JLA1	Uncharacterized protein OS=Bombyx mori OX=7091 PE=4 SV=1	1.295	4	1	1	1	296	34.1	8.82	1.72			other membranes		16854992
Medium	H9JCB9	DDE Tnp4 domain-containing protein OS=Bombyx mori OX=7091 GN=101743308 PE=3 SV=1	1.269	3	1	1	1	463	52.8	8.4	2.16	101743308	other metabolic processes		other molecular function
Medium	H9JM10	WD_REPEATS_REGION domain-containing protein OS=Bombyx mori OX=7091 PE=3 SV=1	1.269	1	1	1	1	690	75.5	5.33	0			other membranes;other cell component	other molecular function	776856
Medium	C0H6Y4	Putative cuticle protein OS=Bombyx mori OX=7091 GN=BmorCPR142 PE=2 SV=1	1.263	6	1	1	1	116	13.2	5.95	0	BmorCPR142			other molecular function	1.53108e+06
Medium	H9JRT8	Uncharacterized protein OS=Bombyx mori OX=7091 PE=4 SV=1	1.256	2	1	1	1	785	87.2	5.78	0			other membranes		13091127
Medium	H9J1K9	DNA polymerase OS=Bombyx mori OX=7091 PE=3 SV=1	1.25	1	1	1	1	1379	157.9	7.4	1.78		cell cycle OR cell proliferation;DNA metabolism;other metabolic processes	nucleus	nucleic acid binding activity;other molecular function
Medium	H9IZH8	Uncharacterized protein OS=Bombyx mori OX=7091 PE=4 SV=1	1.238	3	1	1	1	252	30.4	9.17	1.66		other biological processes	other membranes	other molecular function	1.87903e+06
Medium	H9JXF1	Uncharacterized protein OS=Bombyx mori OX=7091 PE=4 SV=1	1.225	5	1	1	1	262	28.5	6.68	0		other metabolic processes		other molecular function
Medium	Q1HQC8	ARP1 actin-related protein 1-like protein A OS=Bombyx mori OX=7091 GN=732868 PE=2 SV=1	1.222	6	1	1	1	376	42.6	7.11	0	732868				210336	Acetyl [N-Term]
Medium	H9J7K1	2-phospho-D-glycerate hydro-lyase OS=Bombyx mori OX=7091 PE=3 SV=1	1.209	3	1	1	1	433	47	6.07	0		other metabolic processes	cytosol	other molecular function	290344
Medium	H9JBZ4	Inhibitor_I29 domain-containing protein OS=Bombyx mori OX=7091 PE=4 SV=1	1.207	13	1	1	1	91	10.8	6.54	0
Medium	H9JMT6	L-type lectin-like domain-containing protein OS=Bombyx mori OX=7091 GN=101742130 PE=4 SV=1	1.202	4	1	1	1	334	38.4	7.03	0	101742130		other membranes
