# Supplementary material for: Cytoskeleton Protein BmACT1 Is Potential for the Autophagic Function and Nuclear Localization of BmAtg4b in Bombyx mori
Source: Cells. 2023 Mar 15;12(6):899. doi: 10.3390/cells12060899 (PMC10047584; doi:10.3390/cells12060899)
Supplement: Supplementary file 1 [file cells-12-00899-s001.zip › Supplementary Table S4ú║23923-BmAtg4b-HA-immunoprecipitated protein.xlsx]

## Sheet: Proteins
Protein FDR Confidence: Combined	Accession	Description	Sum PEP Score	Coverage [%]	# Peptides	# PSMs	# Unique Peptides	# AAs	MW [kDa]	calc. pI	Score Sequest HT: Sequest HT	Gene Symbol	Biological Process	Cellular Component	Molecular Function	Abundances (Normalized): F3: Sample	Modifications
High	H9JQ89	Nucleoprotein TPR OS=Bombyx mori OX=7091 PE=3 SV=1	623.568	50	98	298	98	1871	208.9	5.08	647.79		transport	nucleus		1.29011e+09
High	H9JR08	RNA helicase OS=Bombyx mori OX=7091 PE=3 SV=1	459.456	55	39	574	29	628	68.9	6.95	1240.56			other cell component	nucleic acid binding activity;other molecular function	3.77087e+09
High	H9JR22	Uncharacterized protein OS=Bombyx mori OX=7091 PE=4 SV=1	437.923	28	91	136	91	4329	479.4	5.33	237.79		transport	other membranes	other molecular function	2.4623e+08
High	H9J2U6	PUA domain-containing protein OS=Bombyx mori OX=7091 GN=101744752 PE=3 SV=1	434.491	67	36	417	36	510	57.2	9.23	956.97	101744752	RNA metabolism OR transcription;other metabolic processes		nucleic acid binding activity;other molecular function	2.96822e+09
High	H9JQ14	Uncharacterized protein OS=Bombyx mori OX=7091 PE=3 SV=1	301.877	38	18	196	18	524	57.6	8.97	547.14		RNA metabolism OR transcription;other metabolic processes		mrna metabolic process	2.06587e+09
High	P84183	Actin, cytoplasmic A4 OS=Bombyx mori OX=7091 GN=A4 PE=2 SV=1	280.26	63	19	229	6	376	41.8	5.48	481.33	A4		cytoskeleton;other cell component	other molecular function	3.36289e+09
High	H9IV88	Caprin-1_dimer domain-containing protein OS=Bombyx mori OX=7091 PE=3 SV=1	255.72	34	18	163	18	615	67.3	6.67	356.29					7.89162e+08
High	H9IS48	Uncharacterized protein OS=Bombyx mori OX=7091 GN=101742289 PE=3 SV=1	236.775	60	21	263	21	315	32.9	10.2	607.04	101742289	RNA metabolism OR transcription;other metabolic processes		nucleic acid binding activity;other molecular function	1.17569e+09
High	H9IX17	Ribos_L4_asso_C domain-containing protein OS=Bombyx mori OX=7091 GN=692659 PE=3 SV=1	224.259	51	26	158	26	434	48.8	11.58	396.94	692659	protein metabolism;other metabolic processes	translational apparatus	other molecular function	1.1326e+09
High	H9J9I2	Cysteine protease OS=Bombyx mori OX=7091 GN=101745143 PE=3 SV=1	222.843	59	21	131	21	345	39.3	4.87	311.23	101745143	other metabolic processes;transport	other cell component	other molecular function	8.5862e+08
High	H9JVK4	Uncharacterized protein OS=Bombyx mori OX=7091 PE=3 SV=1	218.316	46	18	153	18	400	45.5	10.13	300.42		protein metabolism;other metabolic processes	translational apparatus;other cell component	other molecular function	5.61823e+08
High	Q64FN2	40S ribosomal protein S3a OS=Bombyx mori OX=7091 PE=2 SV=1	197.557	69	26	140	26	263	29.7	9.64	303.47		protein metabolism;other metabolic processes	cytosol;translational apparatus	other molecular function	8.28975e+08
High	H9JJI4	RRM domain-containing protein OS=Bombyx mori OX=7091 GN=101746268 PE=4 SV=1	176.743	37	24	122	24	593	66.5	9.92	295.07	101746268			nucleic acid binding activity	9.22054e+08
High	H9JQE8	RNA helicase OS=Bombyx mori OX=7091 PE=4 SV=1	169.864	47	33	176	24	818	91.7	9.36	337.37			other cell component	nucleic acid binding activity;other molecular function	6.54862e+07
High	Q9BLC5	Heat shock protein 83 OS=Bombyx mori OX=7091 GN=Hsp83 PE=1 SV=1	167.629	40	30	73	28	716	82.4	5.07	140.55	Hsp83	other biological processes	other cell component	other molecular function,hydrolase activity,atp-dependent activity	3.48678e+08
High	Q4JI71	FK506-binding protein OS=Bombyx mori OX=7091 GN=FKBP45 PE=2 SV=1	163.888	54	20	125	20	402	44.7	4.86	286.52	FKBP45			other molecular function	6.67862e+08
High	H9J8J6	Uncharacterized protein OS=Bombyx mori OX=7091 PE=3 SV=1	153.779	42	24	52	24	792	89	8.97	105.4		RNA metabolism OR transcription;other metabolic processes	nucleus		1.45719e+08
High	H9JWN1	Actin, muscle-type A1 OS=Bombyx mori OX=7091 PE=3 SV=1	152.333	47	15	133	2	376	41.8	5.39	338.04					124253936	Oxidation
High	H9J5W5	40S ribosomal protein S25 OS=Bombyx mori OX=7091 PE=3 SV=1	151.332	35	24	93	24	752	84.8	8.98	187.99			translational apparatus;other cell component	other molecular function	3.63529e+08
High	Q8N0P2	Heat shock cognate protein OS=Bombyx mori OX=7091 GN=BmHSC70-4 PE=2 SV=1	151.185	45	23	74	19	649	71.1	5.47	116.79	BmHSC70-4			other molecular function	2.00357e+08
High	H9ISS5	Uncharacterized protein OS=Bombyx mori OX=7091 PE=3 SV=1	147.904	35	20	59	20	925	102.6	8.92	112.82					1.4386e+08
High	H9JKC7	LisH domain-containing protein OS=Bombyx mori OX=7091 PE=4 SV=2	145.033	21	18	128	18	729	79	8.94	281.88					2.75844e+09
High	H9JB77	SAM_MT_RSMB_NOP domain-containing protein OS=Bombyx mori OX=7091 GN=101741314 PE=3 SV=1	144.732	33	28	82	28	791	89.1	8.78	167.16	101741314	RNA metabolism OR transcription;other metabolic processes;other biological processes	nucleus	nucleic acid binding activity;other molecular function	3.06574e+08
High	Q5UAP2	Ribosomal protein S3 OS=Bombyx mori OX=7091 GN=RpS3 PE=2 SV=1	141.082	77	18	93	18	243	26.8	9.6	216.67	RpS3	protein metabolism;other metabolic processes	translational apparatus;other cell component	nucleic acid binding activity;other molecular function;Methyltransferase,RNA-binding	4.09091e+08
High	H9JV50	Tubulin alpha chain OS=Bombyx mori OX=7091 PE=3 SV=1	129.5	46	16	69	16	450	49.9	5.14	143.59		cell organization and biogenesis;other biological processes	cytoskeleton	cytoskeletal activity;other molecular function	2.18297e+08
High	H9J1F0	Uncharacterized protein OS=Bombyx mori OX=7091 PE=3 SV=1	128.216	41	11	87	11	253	28.6	9.76	189.47		protein metabolism;other metabolic processes	translational apparatus	nucleic acid binding activity;other molecular function	4.08691e+08
High	H9IWP3	Uncharacterized protein OS=Bombyx mori OX=7091 PE=4 SV=1	126.086	15	27	37	27	2244	253.2	5.66	59.89				other molecular function	4.64873e+07
High	H9ITD6	Uncharacterized protein OS=Bombyx mori OX=7091 PE=4 SV=1	124.589	50	22	65	22	472	51.2	9.42	137.77				nucleic acid binding activity	1.79218e+08
High	H9IU79	Uncharacterized protein OS=Bombyx mori OX=7091 PE=4 SV=1	122.025	33	18	56	18	627	71.6	8.4	107.48					1.93104e+08
High	H9JY83	NUC173 domain-containing protein OS=Bombyx mori OX=7091 PE=3 SV=2	119.906	30	29	47	29	1061	118.5	8.56	85.51			nucleus		1.19745e+08
High	Q5UAP3	40S ribosomal protein S2 OS=Bombyx mori OX=7091 GN=RpS2 PE=2 SV=1	117.482	51	15	135	15	261	28.1	10.45	222.24	RpS2	protein metabolism;other metabolic processes	cytosol;translational apparatus	nucleic acid binding activity;other molecular function	5.23731e+08
High	H9J1T1	Uncharacterized protein OS=Bombyx mori OX=7091 PE=4 SV=1	115.124	28	18	63	18	667	74.6	7.68	133.51					4.4506e+08
High	H9JEV4	Myosin motor domain-containing protein OS=Bombyx mori OX=7091 PE=3 SV=1	115.009	35	24	45	24	813	91.7	9.06	84.48			cytoskeleton	cytoskeletal activity;other molecular function	6.91083e+07
High	F8UN44	Heat shock protein 70-3 OS=Bombyx mori OX=7091 PE=2 SV=1	112.909	36	21	53	17	655	72.7	5.26	115.36			ER/Golgi	other molecular function	6.62875e+07
High	Q5UAT2	60S ribosomal protein L8 OS=Bombyx mori OX=7091 GN=RpL8 PE=2 SV=1	109.979	68	19	99	19	257	27.9	10.76	198.91	RpL8	protein metabolism;other metabolic processes	translational apparatus	other molecular function	6.04773e+08
High	Q5UAT3	60S ribosomal protein L7a OS=Bombyx mori OX=7091 GN=RpL7A PE=2 SV=1	109.644	37	15	138	15	268	30.3	10.52	332.97	RpL7A	other biological processes	cytosol;translational apparatus	nucleic acid binding activity	5.38524e+08
High	H9IU76	AMP deaminase OS=Bombyx mori OX=7091 PE=3 SV=1	109.049	32	23	44	23	753	86.7	6.6	92.89		other metabolic processes，carbohydrate derivative metabolic process，nucleobase-containing small molecule metabolic process		other molecular function，hydrolase activity	9.45766e+07
High	H9J271	Elongation factor 1-alpha OS=Bombyx mori OX=7091 GN=EF1a PE=2 SV=1	108.108	46	14	72	14	463	50.4	9.14	139.18	EF1a	protein metabolism;other metabolic processes	other cell component	nucleic acid binding activity;other molecular function	3.00269e+08
High	H9JEC8	BAT2_N domain-containing protein OS=Bombyx mori OX=7091 PE=4 SV=1	106.085	19	29	34	29	1975	216.4	9.23	51.88					6.20462e+07	Phosphoprotein
High	H9JMI6	Nop domain-containing protein OS=Bombyx mori OX=7091 PE=3 SV=1	104.23	44	16	47	16	434	48.3	8.85	89.29		other biological processes	nucleus;other cell component	nucleic acid binding activity	1.26937e+08
High	H9JMH2	Coatomer subunit alpha OS=Bombyx mori OX=7091 PE=3 SV=1	103.763	25	25	36	25	1170	131.3	7.31	67.74		transport	other membranes;ER/Golgi	other molecular function	5.64055e+07
High	Q8T8B2	Tubulin beta chain OS=Bombyx mori OX=7091 GN=bmtub2 PE=2 SV=1	103.572	52	18	70	18	447	50.2	4.86	120.24	bmtub2	cell organization and biogenesis;other biological processes	cytoskeleton	cytoskeletal activity;other molecular function	1.47091e+08
High	Q5UAS6	60S ribosomal protein L13 OS=Bombyx mori OX=7091 GN=RpL13 PE=2 SV=1	103.084	54	16	79	16	220	25.1	11.37	146.77	RpL13	protein metabolism;other metabolic processes	translational apparatus	other molecular function	7.32196e+08
High	H9JI59	RNA cytidine acetyltransferase OS=Bombyx mori OX=7091 PE=3 SV=1	102.756	27	21	33	21	1011	112.1	8.65	50.84		RNA metabolism OR transcription;other metabolic processes;other biological processes	nucleus	other molecular function	4.6293e+07
High	Q5UAP0	40S ribosomal protein S4 OS=Bombyx mori OX=7091 GN=RpS4 PE=2 SV=1	102.066	57	17	117	17	263	29.6	10.26	237.65	RpS4	protein metabolism;other metabolic processes	translational apparatus	nucleic acid binding activity;other molecular function	8.3025e+08
High	H9JBE0	Uncharacterized protein OS=Bombyx mori OX=7091 PE=3 SV=1	98.521	27	13	108	13	350	35.7	10.9	187.98		protein metabolism;other metabolic processes	translational apparatus;other cell component	nucleic acid binding activity;other molecular function	6.39713e+08
High	H9IS77	Uncharacterized protein OS=Bombyx mori OX=7091 GN=101744691 PE=4 SV=1	98.157	23	24	31	24	1282	142.7	5.96	58.07	101744691		nucleus		4.48424e+07
High	H9JMC0	RNA helicase OS=Bombyx mori OX=7091 PE=3 SV=1	97.67	49	15	37	15	372	42.4	8.05	67.38			other cell component	nucleic acid binding activity;other molecular function	1.46382e+08
High	H9J993	Nop domain-containing protein OS=Bombyx mori OX=7091 GN=101742458 PE=3 SV=1	97.06	35	15	27	15	532	59.9	8.19	60.19	101742458	other biological processes	nucleus;other cell component	nucleic acid binding activity	7.84739e+07
High	Q5UAT4	Ribosomal protein L7 OS=Bombyx mori OX=7091 GN=RpL7 PE=2 SV=1	95.756	48	18	101	18	269	31.4	10.68	221.62	RpL7	RNA metabolism OR transcription;other metabolic processes	cytosol;translational apparatus	other molecular function	5.92309e+08
High	H9JDP8	40S ribosomal protein S23 OS=Bombyx mori OX=7091 PE=3 SV=1	95.21	48	9	81	9	160	18	10.37	209.69		protein metabolism;other metabolic processes	translational apparatus	other molecular function	6.52092e+08
High	A8D8P8	Piwi-like protein Siwi OS=Bombyx mori OX=7091 GN=Siwi PE=1 SV=1	94.963	29	20	42	20	899	101.3	9.41	54.68	Siwi	cell cycle OR cell proliferation;RNA metabolism OR transcription;other metabolic processes;other biological processes	other cell component	nucleic acid binding activity;other molecular function	6.10937e+07
High	H9JVA1	Uncharacterized protein OS=Bombyx mori OX=7091 PE=4 SV=1	94.851	31	9	119	9	287	30.9	7.46	233.3				nucleic acid binding activity	3.74577e+08
High	H9J7P4	Myosin_tail_1 domain-containing protein OS=Bombyx mori OX=7091 PE=4 SV=2	94.183	64	13	49	13	190	21.6	8.07	123.05			cytoskeleton		3.46496e+08
High	H9JS78	DZF domain-containing protein OS=Bombyx mori OX=7091 PE=4 SV=1	93.739	19	13	43	13	1027	111.1	9.04	113.73				nucleic acid binding activity;other molecular function	4.81087e+07
High	Q5UAN6	40S ribosomal protein S8 OS=Bombyx mori OX=7091 GN=RpS8 PE=2 SV=1	93.663	51	10	149	10	208	23.8	10.76	228.65	RpS8	protein metabolism;other metabolic processes	cytosol;translational apparatus	other molecular function	5.25778e+08
High	H9JEK1	Uncharacterized protein OS=Bombyx mori OX=7091 PE=3 SV=1	93.605	14	26	28	26	2458	279.9	5.36	35.28		cell organization and biogenesis	cytoskeleton;other cell component	cytoskeletal activity;other molecular function	2.49525e+07
High	Q5UAS1	60S ribosomal protein L18 OS=Bombyx mori OX=7091 GN=RpL18 PE=2 SV=1	92.801	55	11	214	11	183	20.9	11.75	411.94	RpL18	protein metabolism;other metabolic processes	translational apparatus;other cell component	other molecular function	5.70761e+08
High	H9J2U2	Uncharacterized protein OS=Bombyx mori OX=7091 PE=3 SV=2	90.288	57	18	86	15	277	30.7	10.02	142.8		transport	other membranes;mitochondrion	transporter activity	9.25316e+08
High	Q5UAQ6	60S ribosomal protein L32 OS=Bombyx mori OX=7091 GN=RpL32 PE=2 SV=1	89.974	46	9	59	9	134	16.1	11.56	128.71	RpL32	protein metabolism;other metabolic processes	translational apparatus	other molecular function	3.19871e+08
High	H9JYF8	H15 domain-containing protein OS=Bombyx mori OX=7091 GN=101740214 PE=3 SV=1	86.944	26	9	38	9	280	27	10.76	108.17	101740214	cell organization and biogenesis	nucleus;other cell component	nucleic acid binding activity	6.13558e+08
High	H9JR86	CP-type G domain-containing protein OS=Bombyx mori OX=7091 GN=101742911 PE=4 SV=1	86.638	40	23	39	23	633	72.5	6.83	67.14	101742911			other molecular function	8.38824e+07
High	Q5UAT1	60S ribosomal protein L9 OS=Bombyx mori OX=7091 GN=RpL9 PE=2 SV=1	85.803	58	10	94	10	190	21.4	9.94	200.83	RpL9	protein metabolism;other metabolic processes	translational apparatus	nucleic acid binding activity;other molecular function	2.22978e+08
High	H9JP89	Uncharacterized protein OS=Bombyx mori OX=7091 PE=4 SV=1	85.272	13	16	30	16	1639	178.7	6.99	47.98				other molecular function	5.69801e+07
High	H9JWR0	UBA domain-containing protein OS=Bombyx mori OX=7091 PE=4 SV=1	85.143	16	11	41	11	844	88.7	7.31	90.61					9.63777e+07
High	H9J6N5	Uncharacterized protein OS=Bombyx mori OX=7091 PE=4 SV=1	85.032	39	21	42	21	650	75.3	9.22	62.96				nucleic acid binding activity	9.75159e+07
High	H9IWY7	Uncharacterized protein OS=Bombyx mori OX=7091 PE=4 SV=1	84.835	17	23	28	23	1503	166.5	8.02	38.11					3.95601e+07
High	Q5UAS2	60S ribosomal protein L17 OS=Bombyx mori OX=7091 GN=RpL17 PE=2 SV=1	81.072	56	11	85	11	187	21.6	10.35	180.96	RpL17	protein metabolism;other metabolic processes	translational apparatus	other molecular function	3.48387e+08
High	H9JCV2	Uncharacterized protein OS=Bombyx mori OX=7091 GN=101741707 PE=3 SV=1	79.176	35	14	28	14	572	61	5.64	50.12	101741707	other biological processes		other molecular function	3.27197e+07
High	H9J5U1	RRM domain-containing protein OS=Bombyx mori OX=7091 PE=4 SV=1	78.536	44	10	35	10	252	28.3	9.51	69.1				nucleic acid binding activity	1.09888e+08
High	H9JJY4	Structural maintenance of chromosomes protein OS=Bombyx mori OX=7091 PE=3 SV=1	78.26	20	21	22	21	1264	144.6	7.58	31.34		cell cycle OR cell proliferation;cell organization and biogenesis	nucleus;other cell component	other molecular function	2.17226e+07
High	H9JU64	60S ribosomal protein L6 OS=Bombyx mori OX=7091 PE=3 SV=1	76.96	44	19	107	19	260	29	10.89	214.1		protein metabolism;other metabolic processes	translational apparatus	other molecular function	5.52969e+08
High	H9IZ87	Ribosomal protein L19 OS=Bombyx mori OX=7091 PE=3 SV=1	76.581	30	9	53	9	235	27.7	11.14	108.64		protein metabolism;other metabolic processes	cytosol;translational apparatus	nucleic acid binding activity;other molecular function	3.05657e+08
High	H9JW78	40S ribosomal protein S11 OS=Bombyx mori OX=7091 PE=3 SV=1	76.155	46	11	99	11	195	22.7	10.83	212.24		protein metabolism;other metabolic processes	translational apparatus	other molecular function	5.36678e+08
High	H9J8S6	NUC153 domain-containing protein OS=Bombyx mori OX=7091 PE=3 SV=1	74.953	34	16	21	16	492	57	8.51	30.86			nucleus		3.47564e+07	Acetyl [N-Term]
High	H9JNW5	Uncharacterized protein OS=Bombyx mori OX=7091 GN=101739044 PE=4 SV=1	74.215	28	16	29	16	622	70.5	9.6	47.38	101739044				4.5244e+07
High	Q5UAM9	40S ribosomal protein S14 OS=Bombyx mori OX=7091 GN=RpS14 PE=2 SV=1	74.169	38	7	35	7	151	16.2	10.46	90.02	RpS14	protein metabolism;other metabolic processes	translational apparatus	other molecular function	1.93505e+08
High	H9JIH1	Asparagine--tRNA ligase OS=Bombyx mori OX=7091 GN=101739579 PE=3 SV=1	71.04	45	16	25	16	441	50.1	6.84	47.65	101739579	protein metabolism;RNA metabolism OR transcription;other metabolic processes		nucleic acid binding activity;other molecular function	75729877
High	H9IT65	Uncharacterized protein OS=Bombyx mori OX=7091 PE=4 SV=1	70.76	26	14	22	14	893	101.2	8.79	28.56					3.37022e+07
High	H9J964	H/ACA ribonucleoprotein complex subunit OS=Bombyx mori OX=7091 GN=101746301 PE=3 SV=1	69.948	39	10	55	10	232	22.5	11.34	91.67	101746301	RNA metabolism OR transcription;other metabolic processes	nucleus;other cell component	nucleic acid binding activity	8.6143e+08
High	Q6PUF7	40S ribosomal protein S24 OS=Bombyx mori OX=7091 GN=RpS24 PE=2 SV=1	69.607	38	5	61	5	132	15.2	10.9	120.52	RpS24	protein metabolism;other metabolic processes	cytosol;translational apparatus	other molecular function	1.13575e+08
High	H9J9R7	Uncharacterized protein OS=Bombyx mori OX=7091 PE=4 SV=1	69.322	38	10	17	10	339	38.1	8.72	47.79				nucleic acid binding activity	6.17385e+07
High	Q1HE02	ALY OS=Bombyx mori OX=7091 GN=733049 PE=2 SV=1	69.143	40	8	24	8	254	27.3	10.64	56.11	733049			nucleic acid binding activity	9.02128e+07
High	Q5UAU1	60S acidic ribosomal protein P0 OS=Bombyx mori OX=7091 GN=RpP0 PE=1 SV=1	68.485	53	12	25	12	316	34.2	5.95	48.29	RpP0	other biological processes	translational apparatus		5.10216e+07
High	H9JDE4	Uncharacterized protein OS=Bombyx mori OX=7091 PE=4 SV=1	67.708	30	7	26	7	329	35.8	10.86	47.04					113411792
High	H9IW52	40S ribosomal protein S17 OS=Bombyx mori OX=7091 PE=3 SV=1	67.677	61	8	40	8	139	16.1	9.57	71.07		protein metabolism;other metabolic processes	translational apparatus	other molecular function	1.18032e+08
High	H9J7P3	Uncharacterized protein OS=Bombyx mori OX=7091 PE=3 SV=1	65.287	57	7	44	7	119	13.8	4.83	93.82			cytoskeleton;other cell component	cytoskeletal activity;other molecular function	1.67601e+08
High	H9J3S8	Translation elongation factor 2 OS=Bombyx mori OX=7091 PE=3 SV=1	65.282	22	17	23	17	832	93.3	6.55	39.22		protein metabolism;other metabolic processes	other cell component	other molecular function	4.5721e+07
High	Q2F5P2	Myosin light polypeptide 9 isoform 2 OS=Bombyx mori OX=7091 GN=692955 PE=2 SV=1	65.011	60	10	26	10	184	21	4.83	48.34	692955			other molecular function	4.89037e+07
High	H9JQE0	RNA helicase OS=Bombyx mori OX=7091 PE=3 SV=1	64.967	23	14	142	6	569	63	9.01	279.39			other cell component	nucleic acid binding activity;other molecular function	3.89879e+07
High	Q5UAR2	60S ribosomal protein L27 OS=Bombyx mori OX=7091 GN=RpL27 PE=2 SV=1	64.794	37	4	68	4	134	15.9	10.65	153.55	RpL27	protein metabolism;other metabolic processes	translational apparatus	other molecular function	2.14132e+08
High	Q5UAN5	40S ribosomal protein S9 OS=Bombyx mori OX=7091 GN=RpS9 PE=2 SV=1	64.725	44	14	70	14	194	22.6	10.76	150.47	RpS9	protein metabolism;other metabolic processes	translational apparatus	nucleic acid binding activity;other molecular function	7.12883e+08
High	H9JMT7	Uncharacterized protein OS=Bombyx mori OX=7091 PE=3 SV=1	64.454	15	16	21	16	1278	141.4	6.58	36.51		other biological processes	nucleus	nucleic acid binding activity;other molecular function	2.17487e+07
High	H9J907	TPR_REGION domain-containing protein OS=Bombyx mori OX=7091 PE=4 SV=1	64.371	17	15	27	15	1140	127.7	9.45	38.05					3.03734e+07	Acetyl [N-Term]
High	Q5UAR8	60S ribosomal protein L21 OS=Bombyx mori OX=7091 GN=RpL21 PE=2 SV=1	64.283	37	5	52	5	159	18	10.96	159.4	RpL21	protein metabolism;other metabolic processes	cytosol;translational apparatus	other molecular function	2.76369e+08
High	H9JP20	Bms1-type G domain-containing protein OS=Bombyx mori OX=7091 GN=101745253 PE=4 SV=1	63.222	17	17	18	17	1127	129	9.03	26.04	101745253	other biological processes,ribosome biogenesis	nucleus	other molecular function	3.81874e+07
High	H9JKD2	Ribosome biogenesis protein BRX1 homolog OS=Bombyx mori OX=7091 GN=101739640 PE=3 SV=1	63.165	47	14	24	14	367	42.7	9.92	41.25	101739640	RNA metabolism OR transcription;other metabolic processes		nucleic acid binding activity	3.13051e+07
High	H9IT94	CP-type G domain-containing protein OS=Bombyx mori OX=7091 GN=101736688 PE=4 SV=1	63.016	37	18	22	18	586	66	9.6	27.44	101736688			other molecular function	39848964
High	H9IYZ6	Uncharacterized protein OS=Bombyx mori OX=7091 PE=3 SV=1	62.445	28	14	21	14	751	84.2	8.79	37.37		RNA metabolism OR transcription;other metabolic processes	nucleus		2.52973e+07
High	H9JLK5	Uncharacterized protein OS=Bombyx mori OX=7091 PE=3 SV=1	62.07	23	17	28	17	1006	112.7	9.33	52.12		other biological processes		nucleic acid binding activity	3.51905e+07
High	H9J1G3	C2H2-type domain-containing protein OS=Bombyx mori OX=7091 PE=4 SV=1	61.989	17	14	15	14	1277	144.9	9.23	26.83					3.55819e+07
High	H9ITG2	AAA domain-containing protein OS=Bombyx mori OX=7091 PE=4 SV=1	60.852	29	16	22	16	631	70.5	9.01	28.74		cell organization and biogenesis	mitochondrion	other molecular function	3.63546e+07
High	Q1HPV4	Ribonucloprotein OS=Bombyx mori OX=7091 GN=732976 PE=2 SV=1	60.795	63	9	42	9	156	17.7	8.29	100.72	732976		nucleus	nucleic acid binding activity	2.51593e+08
High	H9JEL8	Uncharacterized protein OS=Bombyx mori OX=7091 PE=4 SV=1	60.787	31	6	40	6	241	26.3	9.57	89.83				nucleic acid binding activity	190740011
High	H9IS76	Uncharacterized protein OS=Bombyx mori OX=7091 PE=4 SV=1	60.107	28	17	21	17	777	86.9	5.21	29.45					2.94985e+07
High	H9JAQ8	Calcium-transporting ATPase OS=Bombyx mori OX=7091 PE=3 SV=1	60.07	20	17	26	17	954	104.6	5.57	33.95		transport	other membranes;cytosol;ER/Golgi	transporter activity;other molecular function	4.80505e+07
High	H9J110	40S ribosomal protein S18 OS=Bombyx mori OX=7091 PE=3 SV=1	59.831	54	12	45	12	137	16	10.36	79.24		protein metabolism;other metabolic processes	translational apparatus	nucleic acid binding activity;other molecular function	5.30827e+08
High	Q66SV9	40S ribosomal protein S15 OS=Bombyx mori OX=7091 GN=S15 PE=2 SV=1	58.796	41	5	59	5	147	17	10.36	71.64	S15	protein metabolism;other metabolic processes	translational apparatus	nucleic acid binding activity;other molecular function	1.02633e+08
High	Q5UAR7	Ribosomal protein L22 OS=Bombyx mori OX=7091 GN=RpL22 PE=2 SV=1	58.668	39	5	32	5	147	16.8	9.82	82.94	RpL22	protein metabolism;other metabolic processes	translational apparatus;other cell component	other molecular function	2.72316e+08
High	Q5UAT0	Ribosomal protein L10 OS=Bombyx mori OX=7091 GN=RpL10 PE=2 SV=1	58.424	47	9	52	9	219	25.5	9.95	120.33	RpL10	protein metabolism;other metabolic processes	translational apparatus	other molecular function	3.39619e+08
High	H9JMJ1	C2H2-type domain-containing protein OS=Bombyx mori OX=7091 GN=101736594 PE=4 SV=1	57.259	25	13	20	13	649	75.1	6.24	30.52	101736594				3.91086e+07
High	H9JDS2	Fcf2 domain-containing protein OS=Bombyx mori OX=7091 GN=101742504 PE=4 SV=1	57.151	33	11	24	11	293	34.9	9.61	26.43	101742504		nucleus		6.72566e+07
High	H9JP19	40S ribosomal protein S27a OS=Bombyx mori OX=7091 PE=3 SV=1	56.833	33	6	26	5	200	22.6	9.99	49.34		protein metabolism;other metabolic processes	translational apparatus	other molecular function	4.8683e+07
High	Q5UAN0	40S ribosomal protein S13 OS=Bombyx mori OX=7091 GN=RpS13 PE=2 SV=1	56.475	50	8	57	8	151	17.2	10.39	131.19	RpS13	protein metabolism;other metabolic processes	cytosol;translational apparatus	other molecular function	3.09732e+08
High	H9J134	Nucleolar GTP-binding protein 1 OS=Bombyx mori OX=7091 PE=4 SV=1	55.684	25	13	16	13	563	64.6	9.82	22.33				other molecular function	1.61117e+07
High	H9JDJ7	RNA helicase OS=Bombyx mori OX=7091 PE=3 SV=1	55.548	22	11	26	9	524	57.8	7.77	43.03			other cell component	nucleic acid binding activity;other molecular function	1.01499e+07
High	Q5UAS3	Ribosomal protein L15 OS=Bombyx mori OX=7091 GN=RpL15 PE=2 SV=1	55.52	38	8	56	8	204	24	11.84	125.21	RpL15	protein metabolism;other metabolic processes	cytosol;translational apparatus	other molecular function	3.38483e+08
High	H9JW92	Uncharacterized protein OS=Bombyx mori OX=7091 PE=4 SV=1	55.352	38	9	23	9	262	29.2	9.47	48.82					1.0788e+08
High	H9J1H4	Uncharacterized protein OS=Bombyx mori OX=7091 PE=4 SV=1	55.073	21	15	18	15	1007	112.7	4.79	19.44		transport	nucleus;other cell component		1.64547e+07
High	H9JI99	Uncharacterized protein OS=Bombyx mori OX=7091 PE=3 SV=1	54.908	38	10	18	10	353	40.7	4.79	23.98		cell organization and biogenesis	nucleus		3.39069e+07
High	H9JB54	Elongation factor Tu OS=Bombyx mori OX=7091 PE=3 SV=1	54.649	28	13	21	12	471	51.6	7.77	36.16		protein metabolism;other metabolic processes	other cell component	nucleic acid binding activity;other molecular function	4.55333e+07
High	H9J7R0	Uncharacterized protein OS=Bombyx mori OX=7091 GN=101746130 PE=3 SV=1	53.177	25	15	16	15	801	92.3	8.85	16.8	101746130	RNA metabolism OR transcription;other metabolic processes	nucleus;other cell component		2.18576e+07
High	H9JPL2	60S ribosomal protein L18a OS=Bombyx mori OX=7091 PE=3 SV=1	53.13	53	13	83	13	177	21	10.48	136.09		protein metabolism;other metabolic processes	cytosol;translational apparatus	other molecular function	4.92319e+08
High	H9IY31	60S ribosomal protein L35a OS=Bombyx mori OX=7091 PE=3 SV=1	53.105	54	7	47	7	93	10.5	10.89	135.01		protein metabolism;other metabolic processes	cytosol;translational apparatus	other molecular function	2.79772e+08
High	H9JJS8	Myosin motor domain-containing protein OS=Bombyx mori OX=7091 PE=3 SV=1	52.98	14	14	15	14	1202	136.7	9.26	29.23			cytoskeleton;other cell component	cytoskeletal activity;other molecular function	1.76582e+07
High	H9J747	Uncharacterized protein OS=Bombyx mori OX=7091 GN=101740887 PE=4 SV=1	52.93	46	12	17	12	327	35.5	10.08	25.73	101740887				3.72701e+07
High	H9J1T2	Uncharacterized protein OS=Bombyx mori OX=7091 PE=4 SV=1	52.829	34	15	20	15	464	52.5	9.5	31.44				nucleic acid binding activity	3.4281e+07
High	Q5UAR0	60S ribosomal protein L28 OS=Bombyx mori OX=7091 GN=RpL28 PE=2 SV=1	52.783	33	8	46	8	139	16	11.65	102.28	RpL28	protein metabolism;other metabolic processes	cytosol;translational apparatus	other molecular function	2.88204e+08
High	E9JEI6	Poly [ADP-ribose] polymerase (Fragment) OS=Bombyx mori OX=7091 PE=2 SV=1	52.72	20	17	23	17	965	110.4	8.46	29.14		protein metabolism;other metabolic processes	nucleus	nucleic acid binding activity;other molecular function	2.31441e+07
High	H9IWL2	HTH La-type RNA-binding domain-containing protein OS=Bombyx mori OX=7091 PE=4 SV=1	52.248	11	15	27	15	1490	169.5	8.51	50.33				nucleic acid binding activity	4.22619e+07
High	H9JEX4	Uncharacterized protein OS=Bombyx mori OX=7091 PE=4 SV=1	51.957	10	16	18	16	2185	244.8	7.53	21.68		other biological processes	nucleus		1.77605e+07
High	H9JJ53	DZF domain-containing protein OS=Bombyx mori OX=7091 PE=4 SV=1	50.788	30	9	30	9	422	46.1	7.77	47.3					2.58552e+07
High	H9J5Y5	Cysteine protease OS=Bombyx mori OX=7091 PE=3 SV=1	50.77	15	3	36	3	363	41.5	5.95	92.65		other metabolic processes;transport	other cell component	other molecular function	3.53835e+07
High	H9JX68	DNA-directed RNA polymerase subunit OS=Bombyx mori OX=7091 PE=3 SV=1	50.406	13	13	18	13	1237	139.3	8.98	19.94		RNA metabolism OR transcription;other metabolic processes	nucleus	nucleic acid binding activity;other molecular function	1.89854e+07
High	H9IU78	XRN_N domain-containing protein OS=Bombyx mori OX=7091 PE=4 SV=1	50.34	30	8	25	7	322	36.9	6.39	51.01		other metabolic processes		nucleic acid binding activity;other molecular function	1.1228e+08
High	Q5UAR6	60S ribosomal protein L23 OS=Bombyx mori OX=7091 GN=RpL23 PE=2 SV=1	50.158	54	7	30	7	140	14.8	10.7	69.81	RpL23	protein metabolism;other metabolic processes	translational apparatus;other cell component	other molecular function	2.0602e+08
High	H9JE95	Protein arginine N-methyltransferase OS=Bombyx mori OX=7091 PE=3 SV=1	49.791	26	14	30	14	611	69.5	7.49	52.64		cell organization and biogenesis;protein metabolism;other metabolic processes		other molecular function	7.58642e+07
High	O76190	60S ribosomal protein L5 OS=Bombyx mori OX=7091 GN=RpL5 PE=2 SV=1	49.572	37	10	19	10	299	34.4	9.99	38.94	RpL5	protein metabolism;other metabolic processes	translational apparatus;nucleus;other cell component	nucleic acid binding activity;other molecular function	5.5109e+07
High	H9JIR0	Uncharacterized protein OS=Bombyx mori OX=7091 PE=3 SV=1	49.095	51	10	41	10	151	17.2	10.04	99.19		protein metabolism;other metabolic processes	translational apparatus;other cell component	other molecular function	305837706
High	H9IZT1	Uncharacterized protein OS=Bombyx mori OX=7091 PE=3 SV=1	48.136	20	10	16	10	574	65.4	5.01	30.57			nucleus		2.94247e+07
High	Q5UAM7	Ribosomal protein S15A OS=Bombyx mori OX=7091 GN=RpS15A PE=2 SV=1	47.97	51	6	48	6	129	14.7	9.99	113.13	RpS15A	protein metabolism;other metabolic processes	translational apparatus	other molecular function	8.16355e+07
High	H9IV95	Uncharacterized protein OS=Bombyx mori OX=7091 PE=3 SV=1	47.963	24	10	16	10	468	53.2	5.36	28.61					3.2911e+07
High	H9JP10	RNA helicase OS=Bombyx mori OX=7091 PE=3 SV=1	47.74	25	13	15	13	573	65.2	8.75	20.02				nucleic acid binding activity;other molecular function	2.19786e+07
High	H9JAT5	Uncharacterized protein OS=Bombyx mori OX=7091 PE=4 SV=1	47.005	35	11	17	11	437	49.5	8.75	35.22					1.57462e+07
High	Q1HPW2	RNA helicase OS=Bombyx mori OX=7091 GN=692781 PE=2 SV=1	46.05	27	9	17	8	420	47.5	5.27	30.07	692781	protein metabolism;other metabolic processes	other cell component	nucleic acid binding activity;other molecular function	3.7827e+07
High	H9JEQ7	LEM domain-containing protein OS=Bombyx mori OX=7091 GN=101739908 PE=4 SV=1	45.425	14	8	11	8	775	87.1	8.95	18.93	101739908	cell organization and biogenesis;other biological processes	other membranes;nucleus	nucleic acid binding activity	1.06917e+07
High	H9J104	Uncharacterized protein OS=Bombyx mori OX=7091 GN=101742074 PE=4 SV=1	45.398	39	8	16	8	297	34.1	9.26	25.17	101742074				2.62e+07
High	H9JR53	RNA helicase OS=Bombyx mori OX=7091 PE=3 SV=1	45.348	21	9	23	8	514	58.3	8.88	40.86			other cell component	nucleic acid binding activity;other molecular function	9.38004e+06
High	H9JJE6	Histone H4 OS=Bombyx mori OX=7091 GN=105841242 PE=3 SV=1	45.319	51	6	35	6	103	11.4	11.36	87.53	105841242	RNA metabolism OR transcription;other metabolic processes	nucleus;other cell component	nucleic acid binding activity;other molecular function	1.77859e+08
High	H9JDB6	Uncharacterized protein OS=Bombyx mori OX=7091 PE=4 SV=1	45.243	8	15	17	15	2829	318.9	6.06	12.92		transport		other molecular function	1.73435e+07
High	H9JD13	Uncharacterized protein OS=Bombyx mori OX=7091 PE=4 SV=1	45.048	36	9	17	9	314	35	9.14	27.28				nucleic acid binding activity;other molecular function	3.32997e+07
High	H9ITZ3	Microsomal prostaglandin E synthase 2 OS=Bombyx mori OX=7091 PE=3 SV=1	44.949	34	13	27	13	313	35.7	8.35	47.39		other metabolic processes;other biological processes,lipid metabolic process	other membranes	other molecular function,catalytic activity, acting on a protein,isomerase activity,oxidoreductase activity,antioxidant activity	5.10306e+07
High	H9IVZ2	Uncharacterized protein OS=Bombyx mori OX=7091 PE=3 SV=1	44.941	8	13	15	13	2027	230.5	9.28	13.98		signal transduction	cytoskeleton;other cell component	enzyme regulator activity;cytoskeletal activity;other molecular function	1.04364e+07
High	H9ITE8	Uncharacterized protein OS=Bombyx mori OX=7091 PE=3 SV=1	43.364	8	8	12	8	1417	159.1	6.77	22.27		protein metabolism;other metabolic processes		nucleic acid binding activity	1.23709e+07
High	H9JRG5	Uncharacterized protein OS=Bombyx mori OX=7091 PE=4 SV=1	43.286	34	8	18	8	231	27.2	9.14	36.78					4.1251e+07
High	H9IW70	40S ribosomal protein S6 OS=Bombyx mori OX=7091 PE=3 SV=1	43.048	23	8	33	8	253	29	10.89	79.78		protein metabolism;other metabolic processes	translational apparatus;other cell component	other molecular function	4.61085e+08
High	Q5UAQ2	60S ribosomal protein L36 OS=Bombyx mori OX=7091 GN=RpL36 PE=2 SV=1	42.831	26	5	114	5	119	13.7	11.71	199.32	RpL36	protein metabolism;other metabolic processes	translational apparatus	other molecular function	1.98485e+08
High	H9J398	Vesicle-fusing ATPase OS=Bombyx mori OX=7091 PE=4 SV=1	42.823	21	13	14	13	762	84.4	5.48	21.72				other molecular function	1.52781e+07
High	Q5UAS5	60S ribosomal protein L13a OS=Bombyx mori OX=7091 GN=RpL13A PE=2 SV=1	42.812	44	13	53	13	204	23.3	10.95	123.19	RpL13A	protein metabolism;other metabolic processes	translational apparatus	other molecular function	2.92371e+08
High	H9JU23	Uncharacterized protein OS=Bombyx mori OX=7091 PE=4 SV=1	42.099	26	8	14	8	481	53.1	9.73	24.68			other cell component		1.49023e+07
High	H9J4B7	40S ribosomal protein S7 OS=Bombyx mori OX=7091 PE=3 SV=1	40.515	42	10	32	10	194	22	9.99	56.45		protein metabolism;other metabolic processes	translational apparatus	other molecular function	1.05047e+08
High	H9JG00	Uncharacterized protein OS=Bombyx mori OX=7091 GN=101739030 PE=3 SV=1	40.123	23	10	14	10	613	69.2	9.14	11.1	101739030	other metabolic processes;transport	nucleus;other cell component	nucleic acid binding activity	1.49078e+07
High	H9IYV4	Uncharacterized protein OS=Bombyx mori OX=7091 GN=101741225 PE=3 SV=1	39.624	18	6	14	6	405	45.3	9	26.6	101741225				1.11526e+07
High	H9JN27	Uncharacterized protein OS=Bombyx mori OX=7091 PE=3 SV=1	39.426	20	9	16	9	296	34.1	10.27	22.09		other biological processes	nucleus		2.38897e+07
High	B7XFU6	Clathrin heavy chain OS=Bombyx mori OX=7091 GN=100233163 PE=2 SV=1	39.007	8	11	13	11	1681	191.9	5.63	19.21	100233163	transport	plasma membrane;other membranes;ER/Golgi	other molecular function	9.94957e+06
High	Q5UAR3	Ribosomal protein L26 OS=Bombyx mori OX=7091 GN=RpL26 PE=2 SV=1	38.7	43	9	51	9	148	17.1	10.77	120.04	RpL26	protein metabolism;other metabolic processes	cytosol;translational apparatus	nucleic acid binding activity;other molecular function	3.69471e+08
High	H9IT25	Uncharacterized protein OS=Bombyx mori OX=7091 PE=4 SV=1	38.69	20	10	19	10	470	53.7	9.32	32.86					4.40446e+07
High	H9JMQ1	DNA-directed RNA polymerase OS=Bombyx mori OX=7091 PE=3 SV=1	38.472	16	13	17	13	944	106	8.21	20.23		RNA metabolism OR transcription;other metabolic processes	nucleus	nucleic acid binding activity;other molecular function	1.58061e+07
High	H9JDY4	Uncharacterized protein OS=Bombyx mori OX=7091 PE=4 SV=1	38.19	9	2	54	2	304	30.3	11.55	209.07					2.58784e+08
High	H9JSP5	Importin subunit alpha OS=Bombyx mori OX=7091 GN=101739355 PE=3 SV=1	37.833	28	10	12	10	520	57	5.77	18.28	101739355	transport	other cell component	other molecular function	1.88779e+07
High	H9JSP4	ATP synthase subunit beta OS=Bombyx mori OX=7091 PE=3 SV=1	37.759	27	10	13	10	513	54.8	5.49	18.41		other metabolic processes;transport	other membranes	transporter activity;other molecular function	1.61674e+07
High	Q2F5T3	ATP synthase subunit alpha OS=Bombyx mori OX=7091 GN=692926 PE=2 SV=1	36.973	19	10	13	10	553	59.6	9.17	17.76	692926	other metabolic processes;transport	other membranes	transporter activity;other molecular function	2.88344e+07
High	H9J7I1	Uncharacterized protein OS=Bombyx mori OX=7091 GN=100862833 PE=4 SV=1	36.477	12	7	8	7	850	96.2	8.09	15.08	100862833	transport	non-structural extracellular;plasma membrane;other membranes;mitochondrion;ER/Golgi;other cytoplasmic organelle	transporter activity;other molecular function	8.61434e+06
High	H9IUW3	60S ribosomal protein L27a OS=Bombyx mori OX=7091 PE=3 SV=1	36.223	43	7	47	7	138	15.4	10.2	79.96		protein metabolism;other metabolic processes	translational apparatus	other molecular function	2.59264e+08
High	H9JA60	Uncharacterized protein OS=Bombyx mori OX=7091 PE=4 SV=1	35.907	30	8	11	8	361	38.6	8.85	17.34				nucleic acid binding activity	2.21282e+07
High	Q5UAN9	Ribosomal protein S5 OS=Bombyx mori OX=7091 GN=RpS5 PE=2 SV=1	35.457	29	7	19	7	219	24.5	9.31	37.6	RpS5	protein metabolism;other metabolic processes	translational apparatus	nucleic acid binding activity;other molecular function	5.31732e+07
High	H9JYG9	Uncharacterized protein OS=Bombyx mori OX=7091 PE=3 SV=1	35.252	23	8	16	8	308	34.1	8.95	31.51		transport	other membranes	transporter activity	9.06597e+07
High	H9JWX5	Collagen IV NC1 domain-containing protein OS=Bombyx mori OX=7091 PE=4 SV=1	35.023	7	9	9	9	1933	194.1	8.76	14.74			extracellular matrix;other membranes;other cell component	extracellular structural activity	2.51467e+07
High	H9JBE9	Uncharacterized protein OS=Bombyx mori OX=7091 PE=4 SV=1	34.77	19	10	10	10	845	95.8	8.82	11.44		RNA metabolism OR transcription;other metabolic processes	other membranes		1.14022e+07
High	H9J5L8	Uncharacterized protein OS=Bombyx mori OX=7091 PE=4 SV=1	34.67	13	12	12	12	1154	128.2	9.22	15.43					1.13355e+07
High	H9JTE7	Uncharacterized protein OS=Bombyx mori OX=7091 GN=101747080 PE=4 SV=1	34.076	20	7	16	7	322	36.1	9.76	34.02	101747080				3.55712e+07
High	Q5UAP9	Ribosomal protein L37A OS=Bombyx mori OX=7091 GN=RpL37A PE=2 SV=1	33.775	49	4	41	4	90	10	10.58	85.89	RpL37A	protein metabolism;other metabolic processes	translational apparatus	other molecular function	2.2077e+08
High	H9JGR9	NOC3-like protein OS=Bombyx mori OX=7091 PE=3 SV=2	33.59	12	9	10	9	806	90.2	8.94	13.81			nucleus		1.10368e+07
High	H9J7A3	Uncharacterized protein OS=Bombyx mori OX=7091 PE=4 SV=1	33.48	21	6	12	6	356	39.7	9.1	20.79		other biological processes		nucleic acid binding activity	21352861
High	H9J725	Uncharacterized protein OS=Bombyx mori OX=7091 GN=101745691 PE=3 SV=1	33.342	14	7	9	7	691	77.8	8.24	15.23	101745691		nucleus		32933402
High	H9IUM9	60S ribosomal protein L31 OS=Bombyx mori OX=7091 PE=3 SV=1	33.195	44	6	27	6	124	14.3	10.67	51.15		protein metabolism;other metabolic processes	translational apparatus;other cell component	other molecular function	2.44447e+08
High	H9JX92	RNA helicase OS=Bombyx mori OX=7091 PE=3 SV=1	33.148	14	9	10	9	756	85.8	9.76	18.13			other cell component	nucleic acid binding activity;other molecular function	1.39867e+07
High	H9ISC7	WD_REPEATS_REGION domain-containing protein OS=Bombyx mori OX=7091 PE=4 SV=1	33.08	17	9	11	9	591	66.2	6.33	20.02					1.22774e+07
High	H9J682	zf-LYAR domain-containing protein OS=Bombyx mori OX=7091 GN=101737668 PE=4 SV=1	33.054	24	9	13	9	414	47.4	8.84	19.32	101737668		nucleus	nucleic acid binding activity;other molecular function	1.76064e+07
High	H9ITE6	CSD domain-containing protein OS=Bombyx mori OX=7091 PE=4 SV=1	33.047	37	5	7	5	259	27.7	10.7	11.21				nucleic acid binding activity	1.44342e+07
High	E9JEG5	Acinus OS=Bombyx mori OX=7091 PE=2 SV=1	33.046	11	7	9	7	813	91.9	5.58	13.97				nucleic acid binding activity	1.96365e+07
High	H9J6R8	La ribonucleoprotein domain family member 7 OS=Bombyx mori OX=7091 PE=3 SV=1	32.901	30	12	19	12	464	53.5	9.52	18.02		RNA metabolism OR transcription;other metabolic processes	nucleus;other cell component	nucleic acid binding activity	2.67257e+07
High	H9JR99	Uncharacterized protein OS=Bombyx mori OX=7091 PE=3 SV=1	32.44	20	9	13	9	499	59.1	7.05	17.38		RNA metabolism OR transcription;other metabolic processes		nucleic acid binding activity	15480050
High	H9IYK6	Uncharacterized protein OS=Bombyx mori OX=7091 GN=101741848 PE=4 SV=1	32.388	17	8	12	8	590	65.3	5.1	17.58	101741848				1.01933e+07
High	H9J646	Uncharacterized protein OS=Bombyx mori OX=7091 GN=101737904 PE=4 SV=1	32.267	12	8	15	8	748	86.8	7.88	22.47	101737904	RNA metabolism OR transcription;other metabolic processes	nucleus	nucleic acid binding activity	1.75765e+07
High	H9JKN7	AAA domain-containing protein OS=Bombyx mori OX=7091 GN=101745802 PE=3 SV=1	32.233	18	12	15	12	773	85.4	8.65	17.36	101745802		other membranes	other molecular function	2.04392e+07
High	H9JA14	Uncharacterized protein OS=Bombyx mori OX=7091 PE=4 SV=1	32.126	12	8	12	8	810	91.2	7.12	11.56		RNA metabolism OR transcription;other metabolic processes	other cell component		8.71403e+06
High	H9JX29	60S ribosomal protein L14 OS=Bombyx mori OX=7091 PE=3 SV=1	31.963	35	6	29	6	165	18.6	11.27	76.26		protein metabolism;other metabolic processes	translational apparatus;other cell component	nucleic acid binding activity;other molecular function	5.03808e+08
High	H9JL27	RRM domain-containing protein OS=Bombyx mori OX=7091 PE=4 SV=1	31.5	18	9	12	9	561	63.9	8.98	18.79				nucleic acid binding activity	2.1542e+07
High	H9JBV4	DRIM domain-containing protein OS=Bombyx mori OX=7091 PE=4 SV=1	31.319	4	8	8	8	2747	314.7	7.33	13.31					1.01214e+07
High	H9J2N9	AAA domain-containing protein OS=Bombyx mori OX=7091 PE=4 SV=1	31.251	25	8	18	8	382	42.7	6.93	34.02		cell organization and biogenesis;transport	other membranes;other cytoplasmic organelle	other molecular function	2.67478e+07
High	Q5UAL7	40S ribosomal protein S26 OS=Bombyx mori OX=7091 GN=RpS26 PE=2 SV=1	30.871	40	4	47	4	115	13.2	11.3	72.28	RpS26	protein metabolism;other metabolic processes	translational apparatus	other molecular function	2.8578e+08
High	Q2F632	ADP-ribosylation factor-like protein OS=Bombyx mori OX=7091 GN=692858 PE=2 SV=1	30.823	33	5	11	5	187	21.3	6.92	21.94	692858	transport;other biological processes	other membranes;other cytoplasmic organelle	other molecular function	1.93966e+07
High	H9JA12	RNA helicase OS=Bombyx mori OX=7091 PE=3 SV=1	30.725	21	10	11	10	567	64.3	9.16	10.25			other cell component	nucleic acid binding activity;other molecular function	1.70549e+07
High	H9J096	Uncharacterized protein OS=Bombyx mori OX=7091 GN=101745315 PE=4 SV=1	30.709	5	7	8	7	1969	223.4	5.8	9.97	101745315	cell organization and biogenesis	other cell component	nucleic acid binding activity;other molecular function	7865257
High	H9IXM1	Uncharacterized protein OS=Bombyx mori OX=7091 GN=732866 PE=4 SV=1	30.434	14	8	11	8	622	70.8	7.28	12.82	732866			other molecular function	1.49719e+07
High	H9JE09	Uncharacterized protein OS=Bombyx mori OX=7091 PE=4 SV=1	30.244	12	9	10	9	898	101.2	5.76	10.43					8.26298e+06
High	H9JJU3	Aspartate--tRNA ligase, cytoplasmic OS=Bombyx mori OX=7091 PE=3 SV=1	30.235	20	7	9	7	413	46.3	8.94	15.84		protein metabolism;RNA metabolism OR transcription;other metabolic processes	other cell component	other molecular function	11656091
High	Q5UAM2	40S ribosomal protein S20 OS=Bombyx mori OX=7091 GN=RpS20 PE=2 SV=1	30.192	30	4	18	4	123	13.7	10.13	39.49	RpS20	protein metabolism;other metabolic processes	translational apparatus;other cell component	other molecular function	1.06729e+08
High	H9JSN5	Uncharacterized protein OS=Bombyx mori OX=7091 PE=3 SV=1	30.073	28	5	24	5	135	15.3	11.43	52.53					1.72406e+08
High	H9JHV1	AAA domain-containing protein OS=Bombyx mori OX=7091 PE=3 SV=1	29.358	15	4	7	4	352	39.7	7.01	13.5				other molecular function	1.28594e+07
High	H9JH84	Uncharacterized protein OS=Bombyx mori OX=7091 PE=3 SV=1	29.163	33	8	29	8	195	22.3	10.17	47.64		protein metabolism;other metabolic processes	translational apparatus;other cell component	other molecular function	1.92026e+08
High	Q0ZB76	Eukaryotic translation initiation factor 3 subunit C OS=Bombyx mori OX=7091 GN=eIF3-S8 PE=2 SV=1	28.993	11	8	8	8	876	101.5	6.76	12.65	eIF3-S8	cell organization and biogenesis;protein metabolism;other metabolic processes	translational apparatus;other cell component	nucleic acid binding activity;other molecular function	6.76873e+06
High	H9JHQ0	Uncharacterized protein OS=Bombyx mori OX=7091 GN=101742633 PE=3 SV=1	28.979	21	6	14	6	298	32.3	8.98	25.41	101742633		other membranes		2.59963e+07
High	H9J1T7	Protein kinase domain-containing protein OS=Bombyx mori OX=7091 GN=Ck2a PE=3 SV=1	28.899	25	8	9	8	381	45	7.94	17	Ck2a			kinase activity;other molecular function	17112653
High	Q5UAQ8	60S ribosomal protein L30 OS=Bombyx mori OX=7091 GN=RpL30 PE=2 SV=1	28.875	35	3	11	3	113	12.3	9.63	29.68	RpL30		cytosol;translational apparatus	nucleic acid binding activity;other molecular function	1.7316e+07
High	H9JNW4	Uncharacterized protein OS=Bombyx mori OX=7091 PE=4 SV=1	28.759	8	8	8	8	1319	147.7	4.81	9.25				other molecular function	1.01621e+07
High	H9J565	3-oxoacyl-[acyl-carrier-protein] reductase OS=Bombyx mori OX=7091 PE=4 SV=1	28.723	5	7	8	7	2129	227.9	7.56	11.61		other metabolic processes		other molecular function	4.56391e+06
High	H9J0W8	Uncharacterized protein OS=Bombyx mori OX=7091 PE=3 SV=1	27.993	17	7	9	7	364	41.6	9.58	15.66		protein metabolism;other metabolic processes	translational apparatus;other cell component	other molecular function	1.47071e+07
High	H9J7V1	Uncharacterized protein OS=Bombyx mori OX=7091 PE=3 SV=1	27.71	16	7	8	7	527	60.4	7.36	9.34		transport	translational apparatus	nucleic acid binding activity;other molecular function	5.72702e+06
High	H9JBR7	WD_REPEATS_REGION domain-containing protein OS=Bombyx mori OX=7091 GN=101736918 PE=4 SV=1	27.151	17	9	9	9	609	69.7	9.52	10.6	101736918		nucleus		1.61399e+07
High	H9IUM0	THO complex subunit 2 OS=Bombyx mori OX=7091 PE=3 SV=1	26.913	8	9	11	9	1347	154.2	8.34	15.36		RNA metabolism OR transcription;other metabolic processes;transport	nucleus		8.84005e+06
High	H9J2Q1	Uncharacterized protein OS=Bombyx mori OX=7091 PE=3 SV=1	26.742	13	7	8	7	718	79	8.62	12.9					5.2329e+06
High	H9JSH8	Coronin OS=Bombyx mori OX=7091 PE=3 SV=1	26.526	15	7	8	7	570	64.3	8.6	15.43					1.07598e+07
High	H9J5Z1	Uncharacterized protein OS=Bombyx mori OX=7091 PE=4 SV=1	26.436	13	7	7	7	915	101.1	6.18	11.63			other membranes;ER/Golgi		6.37408e+06
High	H9JEL7	RRM domain-containing protein OS=Bombyx mori OX=7091 PE=4 SV=1	26.382	24	3	7	3	156	17.1	4.58	14.16				nucleic acid binding activity	9.86302e+07
High	H9J4Z1	Uncharacterized protein OS=Bombyx mori OX=7091 PE=4 SV=1	26.374	24	8	8	8	433	49.9	6.23	12.85					6.78605e+06
High	H9JWX6	Collagen IV NC1 domain-containing protein OS=Bombyx mori OX=7091 PE=4 SV=1	26.338	5	8	8	8	1768	178	8.73	11.97			extracellular matrix;other membranes;other cell component	extracellular structural activity	1.31141e+07
High	H9J0D6	Importin N-terminal domain-containing protein OS=Bombyx mori OX=7091 PE=3 SV=1	25.805	10	7	7	7	852	94.5	4.93	12		transport	other cell component	other molecular function	8.21758e+06
High	H9IX47	RNA exonuclease 4 OS=Bombyx mori OX=7091 GN=101746969 PE=3 SV=1	25.665	36	6	11	6	183	20.8	6.21	22.09	101746969			nucleic acid binding activity	1.71796e+07
High	H9JNT9	Kinesin-like protein OS=Bombyx mori OX=7091 PE=3 SV=1	25.592	13	8	9	8	868	98.1	9.07	9.86		other biological processes	cytoskeleton	cytoskeletal activity;other molecular function	8.49985e+06
High	H9JUI8	14_3_3 domain-containing protein OS=Bombyx mori OX=7091 PE=3 SV=1	25.494	25	6	8	4	262	29.7	4.77	12.75					1.37113e+07
High	H9IT68	Vesicle-fusing ATPase OS=Bombyx mori OX=7091 PE=3 SV=1	25.334	12	9	9	9	878	96.5	5	10.02		cell organization and biogenesis;transport	other cell component	other molecular function	1.11647e+07
High	H9J2V3	Small nuclear ribonucleoprotein Sm D1 OS=Bombyx mori OX=7091 PE=3 SV=1	25.308	43	3	10	3	126	13.7	11.4	16.9		cell organization and biogenesis;RNA metabolism OR transcription;other metabolic processes	nucleus		1.76495e+07
High	H9JHD0	Arp2/3 complex 34 kDa subunit OS=Bombyx mori OX=7091 PE=3 SV=1	25.304	22	6	11	6	295	34.1	7.37	16.22		cell organization and biogenesis	cytoskeleton;other cell component	cytoskeletal activity	8.92943e+06
High	H9J059	Tr-type G domain-containing protein OS=Bombyx mori OX=7091 PE=4 SV=1	25.185	11	5	8	5	635	69.7	8.05	9.55			other cell component	other molecular function	5.84301e+06
High	H9J2N8	PEX-1N domain-containing protein OS=Bombyx mori OX=7091 PE=4 SV=1	25.045	13	6	8	6	491	55.6	6.3	11.5		cell organization and biogenesis	other cytoplasmic organelle	other molecular function	16805362
High	H9JND6	Structural maintenance of chromosomes protein 3 OS=Bombyx mori OX=7091 PE=3 SV=1	24.923	9	7	9	7	1004	117.1	8.66	13.95		cell organization and biogenesis;other biological processes	nucleus;other cell component	other molecular function	4.64722e+06
High	H9JW87	Uncharacterized protein OS=Bombyx mori OX=7091 PE=3 SV=1	24.881	20	3	5	3	276	30.8	6.15	10.86		transport			3.13836e+06
High	H9JD78	SAM_MT_RSMB_NOP domain-containing protein OS=Bombyx mori OX=7091 PE=3 SV=1	24.879	19	6	8	6	470	52.8	5.49	9.69		RNA metabolism OR transcription;other metabolic processes		nucleic acid binding activity;other molecular function	7.24627e+06
High	H9IWL1	LITAF domain-containing protein OS=Bombyx mori OX=7091 PE=3 SV=1	24.851	20	4	7	4	404	44.6	7.65	14.08					1.42461e+07
High	H9JW91	Uncharacterized protein OS=Bombyx mori OX=7091 PE=4 SV=2	24.711	50	6	16	5	120	13.7	9.74	23.63					3.7147e+07
High	H9JP90	Peptidase A1 domain-containing protein OS=Bombyx mori OX=7091 PE=3 SV=1	24.536	22	4	7	4	326	35	6.42	9.18				other molecular function	2.20882e+07
High	H9JX78	RNA helicase OS=Bombyx mori OX=7091 PE=4 SV=1	24.507	10	7	7	7	898	100.8	8.84	10.79			other cell component	nucleic acid binding activity;other molecular function	7.70968e+06
High	H9IWY9	Uncharacterized protein OS=Bombyx mori OX=7091 PE=4 SV=1	24.501	18	7	12	7	633	70.9	9.52	14.93					2.81374e+07
High	H9JSC5	RING-type domain-containing protein OS=Bombyx mori OX=7091 PE=4 SV=1	24.484	27	5	6	5	298	31	8.75	13.67				nucleic acid binding activity;other molecular function	4.59781e+06
High	H9JYE3	Bifunctional lysine-specific demethylase and histidyl-hydroxylase OS=Bombyx mori OX=7091 PE=3 SV=1	24.125	19	8	11	8	511	58.8	6.83	5.76		cell organization and biogenesis	nucleus	other molecular function	7.98388e+06	Acetyl [N-Term]
High	H9IYH6	Uncharacterized protein OS=Bombyx mori OX=7091 PE=4 SV=1	23.999	5	5	6	5	1488	165.7	10.78	10.65					4.33725e+06
High	H9J723	26S proteasome non-ATPase regulatory subunit 2 OS=Bombyx mori OX=7091 PE=3 SV=1	23.711	6	6	8	6	916	100.4	5.72	14.02		other biological processes	other cell component	enzyme regulator activity	6.72947e+06
High	H9IVD8	Uncharacterized protein OS=Bombyx mori OX=7091 GN=101745384 PE=3 SV=1	23.58	10	6	7	6	840	94.4	5.92	7.87	101745384			other molecular function	5.19731e+06
High	H9IZF9	14_3_3 domain-containing protein OS=Bombyx mori OX=7091 PE=3 SV=1	23.4	18	5	6	3	313	35.5	5.34	11.32					7.68611e+06
High	H9JE43	Uncharacterized protein OS=Bombyx mori OX=7091 PE=3 SV=1	23.272	19	6	9	6	560	63	5.66	12.61		cell organization and biogenesis;other biological processes	cytoskeleton	cytoskeletal activity;nucleic acid binding activity;other molecular function	1.7969e+07
High	H9J192	M16C_associated domain-containing protein OS=Bombyx mori OX=7091 PE=4 SV=1	23.188	10	7	7	7	830	95.3	6.9	5.82		protein metabolism		other molecular function	5.47934e+06
High	H9JRE7	Death domain-containing protein OS=Bombyx mori OX=7091 PE=4 SV=1	22.533	10	7	9	7	697	80.2	5.69	9.9		signal transduction;other biological processes			6501816
High	H9JJW5	MPN domain-containing protein OS=Bombyx mori OX=7091 PE=4 SV=1	22.232	4	7	7	7	2226	259.6	8.94	6.42		RNA metabolism OR transcription;other metabolic processes	nucleus	nucleic acid binding activity;other molecular function	5.85352e+06
High	H9IXM2	Adenine nucleotide translocase insect2 OS=Bombyx mori OX=7091 GN=101738591 PE=2 SV=1	21.948	17	5	28	2	309	34.2	9.7	38.95	101738591	transport	other membranes;mitochondrion	transporter activity	2.26521e+07
High	H9J1U3	Arsenite-resistance protein 2 homolog OS=Bombyx mori OX=7091 PE=3 SV=1	21.752	10	7	7	7	840	96.3	6.77	6.3		RNA metabolism OR transcription;other metabolic processes;other biological processes	nucleus	nucleic acid binding activity	7.75046e+06
High	H9J789	KRR1 small subunit processome component OS=Bombyx mori OX=7091 GN=101743195 PE=3 SV=1	21.157	30	8	8	8	332	38.8	9.69	9.68	101743195	RNA metabolism OR transcription;other metabolic processes	nucleus	nucleic acid binding activity	1.07776e+07
High	H9J4W7	Uncharacterized protein OS=Bombyx mori OX=7091 PE=3 SV=1	20.896	22	4	5	4	250	28.3	9.47	10.79			nucleus	nucleic acid binding activity	3.27515e+06
High	H9IW69	Ribosomal_L2_C domain-containing protein OS=Bombyx mori OX=7091 PE=4 SV=1	20.88	34	6	11	6	280	30.9	10.14	22.74		protein metabolism;other metabolic processes	translational apparatus	other molecular function	1.51089e+07
High	H9JJ16	DNA topoisomerase OS=Bombyx mori OX=7091 PE=3 SV=1	20.601	11	8	8	8	823	92.4	8.03	9.24		cell organization and biogenesis;DNA metabolism;other metabolic processes		nucleic acid binding activity;other molecular function	7.40059e+06
High	H9IZ85	Dolichyl-diphosphooligosaccharide--protein glycosyltransferase subunit 1 OS=Bombyx mori OX=7091 PE=3 SV=1	20.514	12	5	6	5	463	52.9	8.48	10.82		protein metabolism;other metabolic processes	other membranes;ER/Golgi		7157595
High	H9IWF3	Uncharacterized protein OS=Bombyx mori OX=7091 PE=3 SV=1	20.514	32	4	6	3	136	15.9	4.89	13.74					7.45634e+06
High	H9JWY1	Putative rRNA methyltransferase OS=Bombyx mori OX=7091 PE=3 SV=1	20.362	8	7	8	7	1096	126.5	8.75	4.29		RNA metabolism OR transcription;other metabolic processes	nucleus	other molecular function	7.08278e+06
High	H9JA81	BTB domain-containing protein OS=Bombyx mori OX=7091 PE=4 SV=1	20.328	23	5	7	5	348	38	4.88	10.64					1.28865e+07
High	H9IWV6	Signal transducer and activator of transcription OS=Bombyx mori OX=7091 PE=3 SV=1	20.249	13	5	5	5	725	82.7	6.64	6.69		developmental processes;signal transduction;other biological processes	nucleus;other cell component	nucleic acid binding activity;other molecular function	5.37919e+06
High	H9JSN0	Uncharacterized protein OS=Bombyx mori OX=7091 PE=3 SV=1	20.194	13	5	5	5	401	45.1	6.77	6.72		stress response;other biological processes	other membranes	other molecular function	6.33926e+06
High	Q5UAS7	60S ribosomal protein L12 OS=Bombyx mori OX=7091 GN=RpL12 PE=2 SV=1	20.153	49	5	8	5	164	17.6	9.54	12.66	RpL12	protein metabolism;other metabolic processes	translational apparatus	other molecular function	2.75271e+07
High	H9J8L1	Uncharacterized protein OS=Bombyx mori OX=7091 GN=733135 PE=4 SV=1	20.124	30	5	7	5	153	17.2	4.92	11.16	733135			other molecular function	9.76594e+06
High	H9JBZ0	Hepatocyte growth factor-regulated tyrosine kinase substrate OS=Bombyx mori OX=7091 PE=3 SV=1	19.913	4	7	9	7	1716	194.1	9.09	1.79		transport	other membranes;cytoskeleton;other cell component	transporter activity;other molecular function	8.66495e+06
High	H9JQ71	Uncharacterized protein OS=Bombyx mori OX=7091 PE=4 SV=1	19.882	10	6	8	6	899	100	5.17	6.05				other molecular function	5.57832e+06	Acetyl [N-Term]
High	H9JBE6	Tudor domain-containing protein OS=Bombyx mori OX=7091 GN=101736520 PE=4 SV=1	19.781	18	7	7	7	601	66.4	5.34	8.56	101736520	other biological processes	other membranes;mitochondrion	nucleic acid binding activity;other molecular function	2.17657e+07
High	H9IU99	CPSF_A domain-containing protein OS=Bombyx mori OX=7091 GN=101738508 PE=4 SV=1	19.756	7	5	5	5	1218	135	5.9	5.71	101738508		nucleus	nucleic acid binding activity	4.85301e+06
High	H9JT28	Bms1-type G domain-containing protein OS=Bombyx mori OX=7091 GN=101740635 PE=4 SV=1	19.523	10	7	8	7	783	89.4	7.34	8.54	101740635	other biological processes	nucleus		6.45538e+06
High	H9JM82	Uncharacterized protein OS=Bombyx mori OX=7091 GN=101739074 PE=4 SV=1	19.453	10	5	5	5	547	61.6	5.76	9.6	101739074		other membranes		6.90028e+06
High	H9JD63	Serine/threonine-protein phosphatase OS=Bombyx mori OX=7091 GN=101737820 PE=3 SV=1	19.449	28	5	6	5	309	35.5	5.77	8.26	101737820			other molecular function	7.59936e+06
High	H2E288	ATP-dependent RNA helicase OS=Bombyx mori OX=7091 GN=100862825 PE=2 SV=1	19.351	12	7	10	7	605	67.9	10.02	9.74	100862825		nucleus	nucleic acid binding activity;other molecular function	1.35979e+07
High	H9ITZ2	SURF1-like protein OS=Bombyx mori OX=7091 PE=3 SV=1	19.262	19	5	7	5	257	30	9.6	16.86			other membranes;mitochondrion		1.45515e+07
High	H9JCG5	ClpX-type ZB domain-containing protein OS=Bombyx mori OX=7091 PE=4 SV=1	19.206	14	5	6	5	450	49.2	7.58	9.65				other molecular function	5.87195e+06
High	H9JY24	Pribosyltran_N domain-containing protein OS=Bombyx mori OX=7091 PE=3 SV=2	19.198	21	5	5	5	286	31.2	8.09	10.7		other metabolic processes		other molecular function	4548928
High	H9JWE0	Elongation factor 1-alpha OS=Bombyx mori OX=7091 GN=101740634 PE=3 SV=1	19.162	18	7	12	6	454	50.2	7.91	19.51	101740634	protein metabolism;other metabolic processes	other cell component	nucleic acid binding activity;other molecular function	1.01203e+07
High	H9JAF0	Uncharacterized protein OS=Bombyx mori OX=7091 PE=4 SV=1	19.156	5	7	7	7	1449	165.9	6.15	4.54					6.19334e+06
High	H9JD85	Coiled-coil domain-containing protein 47 OS=Bombyx mori OX=7091 GN=101738481 PE=4 SV=1	19.003	15	4	10	4	464	53	5.82	16.46	101738481	other biological processes	other membranes;ER/Golgi	other molecular function	7.52354e+06
High	H9IXG7	RRM domain-containing protein OS=Bombyx mori OX=7091 PE=4 SV=1	18.95	19	3	5	3	231	25.4	8.98	5.14				nucleic acid binding activity	4.00664e+06
High	H9IS78	Coatomer subunit delta OS=Bombyx mori OX=7091 PE=3 SV=1	18.322	11	6	6	6	571	63.5	7.03	7.5		transport	other membranes;ER/Golgi		3.74326e+06
High	H9JQJ9	USP domain-containing protein OS=Bombyx mori OX=7091 PE=4 SV=1	18.121	11	5	6	5	665	74.6	9.26	4.86		protein metabolism;other metabolic processes		other molecular function	3.86263e+06
High	H9JQL6	Nucleolar GTP-binding protein 2 OS=Bombyx mori OX=7091 GN=101746403 PE=3 SV=1	18.113	9	7	8	7	951	108.4	8.6	8.67	101746403		nucleus	other molecular function	7.43433e+06
High	H9J8T6	60S ribosomal protein L35 OS=Bombyx mori OX=7091 PE=3 SV=1	17.989	27	5	25	5	126	14.8	10.77	33.4		protein metabolism;RNA metabolism OR transcription;other metabolic processes	cytosol;translational apparatus	other molecular function	1.49846e+08
High	H9JPZ9	Uncharacterized protein OS=Bombyx mori OX=7091 PE=3 SV=1	17.9	12	4	5	4	387	44.3	5.63	6.06				other molecular function	3.66473e+06
High	H9JN41	Mab-21 domain-containing protein OS=Bombyx mori OX=7091 PE=3 SV=1	17.821	19	7	7	7	357	41.6	9.77	8.45					6.06611e+06
High	H9J7V2	ASH domain-containing protein OS=Bombyx mori OX=7091 PE=4 SV=1	17.681	6	6	7	6	996	119	10.62	7.08		cell cycle OR cell proliferation;cell organization and biogenesis	nucleus;other cell component		5.19451e+06
High	H9JTB0	RNA helicase OS=Bombyx mori OX=7091 GN=101741115 PE=4 SV=1	17.676	16	4	5	4	425	48.7	5.94	6.8	101741115		other cell component	nucleic acid binding activity;other molecular function	7.36071e+06
High	H9J6H5	Prolyl-tRNA synthetase OS=Bombyx mori OX=7091 PE=3 SV=1	17.543	8	6	7	6	831	91.4	8.65	5.76		protein metabolism;RNA metabolism OR transcription;other metabolic processes	other cell component	other molecular function	2.79772e+07
High	H9JUC0	Asparagine--tRNA ligase OS=Bombyx mori OX=7091 PE=3 SV=1	17.375	13	5	6	5	558	63.6	6.09	10.39		protein metabolism;RNA metabolism OR transcription;other metabolic processes		nucleic acid binding activity;other molecular function	6.21167e+06
High	H9JID5	Uncharacterized protein OS=Bombyx mori OX=7091 PE=4 SV=1	17.361	9	5	5	5	646	74.1	9.29	4.5				nucleic acid binding activity	4.23312e+06
High	H9J7F7	Zinc-hook domain-containing protein OS=Bombyx mori OX=7091 PE=3 SV=1	17.336	8	8	8	8	1199	138.6	6.77	5.1				other molecular function	7.42841e+06
High	H9IVG1	Uncharacterized protein OS=Bombyx mori OX=7091 PE=3 SV=1	17.312	8	4	5	3	658	74.9	6.52	10.07		other biological processes		other molecular function	3.20665e+06
High	H9JL26	SAP domain-containing protein OS=Bombyx mori OX=7091 PE=4 SV=1	17.283	23	4	9	4	206	23.7	4.72	10.34					1.07677e+07
High	H9J002	Pre-mRNA-processing factor 19 OS=Bombyx mori OX=7091 PE=3 SV=1	17.206	14	5	5	5	497	54.4	6.96	6.37		protein metabolism;DNA metabolism;RNA metabolism OR transcription;other metabolic processes;stress response	nucleus;other cell component	other molecular function	1.0244e+07
High	H9J6V7	OBG-type G domain-containing protein OS=Bombyx mori OX=7091 PE=4 SV=1	17.006	17	3	4	3	244	26.8	9.54	6.34				other molecular function	4309889
High	H9JV88	Uncharacterized protein OS=Bombyx mori OX=7091 GN=101739922 PE=4 SV=1	16.939	48	4	6	4	81	9.3	9.55	9.93	101739922		other membranes		1.21851e+07
High	H9J411	Uncharacterized protein OS=Bombyx mori OX=7091 PE=4 SV=1	16.402	31	6	6	6	147	17.8	9.72	8.44					1.51382e+07
High	H9J125	26S proteasome non-ATPase regulatory subunit 6 OS=Bombyx mori OX=7091 GN=101735567 PE=3 SV=1	16.386	18	5	6	5	382	43.4	6.02	5.74	101735567	other biological processes	other cell component	enzyme regulator activity	3.25123e+06
High	H9JKE1	Dynamin-type G domain-containing protein OS=Bombyx mori OX=7091 PE=4 SV=1	16.381	15	5	5	5	432	50.1	7.64	2.11		transport	plasma membrane;other membranes	other molecular function	4.4851e+06
High	H9JEM4	Uncharacterized protein OS=Bombyx mori OX=7091 PE=3 SV=1	16.323	13	2	4	2	212	24.4	8.53	9.46		cell organization and biogenesis;transport	other membranes;ER/Golgi;other cell component	other molecular function	4.62739e+06
High	H9JI08	Uncharacterized protein OS=Bombyx mori OX=7091 PE=4 SV=1	16.317	28	4	5	4	229	24.5	6.54	6.11				other molecular function	4.69066e+06
High	H9JF57	Dynamin-like 120 kDa protein, form S1 OS=Bombyx mori OX=7091 PE=4 SV=1	16.273	5	5	5	5	1203	136.4	8.75	4.74		cell organization and biogenesis;other biological processes	other membranes;mitochondrion	other molecular function	8.26357e+06
High	H9IXD8	Uncharacterized protein OS=Bombyx mori OX=7091 GN=101744535 PE=3 SV=1	16.181	13	5	5	5	418	47	6.13	8.43	101744535	cell organization and biogenesis	cytoskeleton	cytoskeletal activity;other molecular function	5.10485e+06
High	H9JU13	Eukaryotic translation initiation factor 3 subunit A OS=Bombyx mori OX=7091 PE=3 SV=1	15.978	5	6	7	6	1212	140.1	6.73	10.17		cell organization and biogenesis;protein metabolism;other metabolic processes	translational apparatus;other cell component	nucleic acid binding activity	5.64068e+06
High	Q9XXZ4	60S ribosomal protein L40 OS=Bombyx mori OX=7091 GN=UBI1 PE=2 SV=1	15.935	37	4	14	3	129	14.8	9.69	18.93	UBI1	protein metabolism;other metabolic processes	translational apparatus;nucleus;other cell component	other molecular function	1.21361e+07
High	H9JJZ8	Uncharacterized protein OS=Bombyx mori OX=7091 PE=3 SV=1	15.865	15	5	5	5	360	39.6	5.86	3.12		RNA metabolism OR transcription;other metabolic processes;other biological processes	nucleus	other molecular function	5.46412e+06
High	Q5UAL6	40S ribosomal protein S27 OS=Bombyx mori OX=7091 GN=RpS27 PE=2 SV=1	15.795	37	3	12	3	84	9.4	9.83	17.7	RpS27	protein metabolism;other metabolic processes	translational apparatus	other molecular function	43847150
High	Q0ZB78	Eukaryotic translation initiation factor 2 subunit 2 OS=Bombyx mori OX=7091 GN=733143 PE=2 SV=1	15.584	15	5	6	5	310	35.2	5.72	6.33	733143	protein metabolism;other metabolic processes		nucleic acid binding activity	1.21635e+07
High	H9ITY0	MSP domain-containing protein OS=Bombyx mori OX=7091 PE=3 SV=1	15.409	19	4	5	4	248	27.8	7.9	8.16			other membranes;ER/Golgi		6.17597e+06
High	H9JVD5	Dolichyl-diphosphooligosaccharide--protein glycosyltransferase subunit 2 OS=Bombyx mori OX=7091 PE=3 SV=1	15.39	8	4	4	4	622	68	8.72	8.74		protein metabolism;other metabolic processes	other membranes;ER/Golgi		3.96411e+06
High	H9JSC6	Coatomer subunit epsilon OS=Bombyx mori OX=7091 PE=3 SV=1	15.367	12	2	5	2	302	33.2	5.26	9.81		transport	other membranes;ER/Golgi;other cell component	other molecular function	3.35831e+06
High	H9J0G7	Sm domain-containing protein OS=Bombyx mori OX=7091 PE=4 SV=1	15.109	35	5	8	5	179	18.8	11.05	9.36		RNA metabolism OR transcription;other metabolic processes			1.15184e+07
High	H9JT03	F-actin-capping protein subunit alpha OS=Bombyx mori OX=7091 GN=101738938 PE=3 SV=1	14.97	25	5	6	5	288	32.4	5.71	9.3	101738938	cell organization and biogenesis	cytoskeleton	cytoskeletal activity	5.67876e+06
High	H9JMS8	Serine/threonine-protein phosphatase 2A 55 kDa regulatory subunit B OS=Bombyx mori OX=7091 PE=3 SV=1	14.951	9	3	3	3	473	54.3	7.14	5.3			other cell component	enzyme regulator activity	4.54508e+06
High	H9JX69	DNA-directed RNA polymerase OS=Bombyx mori OX=7091 PE=3 SV=1	14.892	15	5	5	5	377	43	5.34	4.2		RNA metabolism OR transcription;other metabolic processes		nucleic acid binding activity;other molecular function	5.47199e+06
High	H9JPJ1	40S ribosomal protein S30 OS=Bombyx mori OX=7091 PE=3 SV=1	14.806	8	2	9	2	130	14.3	10.32	22.4		protein metabolism;other metabolic processes	translational apparatus	other molecular function	170404226
High	H9JCB7	Nucleolar protein 6 OS=Bombyx mori OX=7091 GN=101738878 PE=3 SV=1	14.789	6	4	4	4	1120	127.5	7.43	3.74	101738878		nucleus	nucleic acid binding activity	3.15562e+06
High	H9J0Z8	Uncharacterized protein OS=Bombyx mori OX=7091 PE=4 SV=1	14.788	6	5	5	5	1185	131.6	8.81	3.48					2.49052e+06
High	H9JD15	60S ribosomal protein L34 OS=Bombyx mori OX=7091 PE=3 SV=1	14.661	27	5	24	5	131	15.3	11.55	35.21		protein metabolism;other metabolic processes	translational apparatus	other molecular function	2.6876e+08
High	H9JPQ2	Uncharacterized protein OS=Bombyx mori OX=7091 PE=3 SV=1	14.652	21	4	5	4	207	22.6	5.62	8.02		other biological processes		other molecular function	4.11926e+06
High	H9ITU2	Citrate synthase OS=Bombyx mori OX=7091 GN=101737646 PE=3 SV=1	14.556	11	4	5	4	465	51.8	8.73	1.61	101737646	other metabolic processes	mitochondrion	other molecular function	4.87054e+06
High	H9JIQ8	RRM domain-containing protein OS=Bombyx mori OX=7091 GN=101740584 PE=3 SV=1	14.463	5	2	4	2	652	71.7	8.97	5.17	101740584		nucleus	nucleic acid binding activity	6.33657e+06
High	H9JQ84	YTH domain-containing protein OS=Bombyx mori OX=7091 PE=4 SV=1	14.443	18	6	6	6	417	47.5	9.88	8.23				nucleic acid binding activity	5.96262e+06
High	H9IWA9	Uncharacterized protein OS=Bombyx mori OX=7091 GN=101738312 PE=3 SV=1	14.309	6	5	5	5	1032	115.5	7.15	2.42	101738312	RNA metabolism OR transcription;other metabolic processes	other cell component	nucleic acid binding activity;other molecular function	3198648
High	H9JT91	Uncharacterized protein OS=Bombyx mori OX=7091 PE=3 SV=1	14.308	6	5	7	4	830	93.6	5.3	10		other biological processes		other molecular function	6.30451e+06
High	H9JWF7	SCAPER_N domain-containing protein OS=Bombyx mori OX=7091 PE=4 SV=1	14.228	4	5	5	5	1560	175.3	8.78	7.07					2.45717e+06
High	H9J766	CHK domain-containing protein OS=Bombyx mori OX=7091 PE=4 SV=1	14.012	4	4	4	4	1290	146.6	6.61	7.59					4.30169e+06
High	H9J1W0	DNA helicase OS=Bombyx mori OX=7091 PE=4 SV=1	13.971	3	5	5	5	2145	245.1	7.99	1.81		cell organization and biogenesis	other membranes;nucleus;other cell component	other molecular function	2.98833e+06
High	H9JNY3	26S proteasome non-ATPase regulatory subunit 13 OS=Bombyx mori OX=7091 PE=4 SV=1	13.836	12	4	4	4	413	46.2	8.81	5.79			other cell component		4.20664e+06
High	H9J983	Uncharacterized protein OS=Bombyx mori OX=7091 GN=101743508 PE=3 SV=1	13.81	15	5	5	5	294	32.8	9.82	6.56	101743508	transport	other membranes		6.19833e+06
High	H9JD43	H/ACA ribonucleoprotein complex non-core subunit NAF1 OS=Bombyx mori OX=7091 GN=101745070 PE=3 SV=1	13.763	10	4	4	4	424	46.6	5.05	7.05	101745070	cell organization and biogenesis;RNA metabolism OR transcription;other metabolic processes	nucleus;other cell component	nucleic acid binding activity	5684696
High	H9JCR4	40S ribosomal protein SA OS=Bombyx mori OX=7091 PE=3 SV=1	13.625	19	4	5	4	306	33.4	4.98	3.01		cell organization and biogenesis;protein metabolism;other metabolic processes	cytosol;translational apparatus	other molecular function	2.31581e+07
High	H9IT61	Uncharacterized protein OS=Bombyx mori OX=7091 PE=3 SV=1	13.62	12	2	4	2	240	28.8	9.5	2.85		protein metabolism;other metabolic processes	mitochondrion;translational apparatus	other molecular function	2.66266e+06
High	Q0PZE7	RNA helicase OS=Bombyx mori OX=7091 GN=692360 PE=2 SV=1	13.585	12	4	5	3	405	46.3	5.85	8.99	692360		other cell component	nucleic acid binding activity;other molecular function	2.80521e+06
High	H9JJ69	TFIIS N-terminal domain-containing protein OS=Bombyx mori OX=7091 PE=4 SV=1	13.567	7	3	3	3	537	59.5	9.77	5.65			nucleus		2.31729e+06
High	H9JX02	CID domain-containing protein OS=Bombyx mori OX=7091 PE=4 SV=1	13.458	8	2	3	2	515	57.7	5.15	4.81					2.16372e+06
High	H9JGD9	Uncharacterized protein OS=Bombyx mori OX=7091 PE=3 SV=1	13.444	8	4	4	4	637	71.1	7.25	6.91		transport	nucleus		3.49859e+06
High	H9IS56	Actin-related protein 2 OS=Bombyx mori OX=7091 PE=3 SV=1	13.429	12	4	4	4	388	44.2	5.68	4.51		cell organization and biogenesis	cytoskeleton;other cell component	cytoskeletal activity;other molecular function	6966339
High	H9JQ96	Uncharacterized protein OS=Bombyx mori OX=7091 PE=4 SV=1	13.396	25	4	4	4	237	26.1	4.94	6.82					4.65012e+06
High	H9JB09	Vasa intronic protein OS=Bombyx mori OX=7091 GN=101741313 PE=2 SV=1	13.354	15	5	6	5	389	43.8	9.17	7.65	101741313		nucleus;other cell component	nucleic acid binding activity	8222514
High	M4B146	Uncharacterized protein OS=Bombyx mori OX=7091 PE=3 SV=1	13.34	8	3	8	3	340	38.4	9.14	9.96					54605756
High	H9JT26	ABC transporter domain-containing protein OS=Bombyx mori OX=7091 PE=4 SV=1	13.202	9	5	7	5	503	57.3	8.6	5.76		transport	other membranes	transporter activity;other molecular function	7.00876e+06
High	H9JTT4	Uncharacterized protein OS=Bombyx mori OX=7091 PE=4 SV=2	13.18	5	4	4	4	1159	131.2	8.97	6.46		other biological processes		nucleic acid binding activity;other molecular function	2.86529e+06
High	H9JLJ5	Uncharacterized protein OS=Bombyx mori OX=7091 PE=4 SV=1	13.112	38	2	4	2	124	14.2	9.31	6.8				nucleic acid binding activity;other molecular function	4.38257e+06
High	H9J5Q5	Uncharacterized protein OS=Bombyx mori OX=7091 PE=3 SV=1	13.089	2	3	3	3	2179	239.8	7.66	4.94		developmental processes;other biological processes	cytoskeleton;other cell component	cytoskeletal activity;other molecular function	1.17873e+06
High	H9JQ10	DNA topoisomerase 2 OS=Bombyx mori OX=7091 PE=3 SV=1	13.028	4	5	5	5	1533	174	8.7	3.78		cell organization and biogenesis;DNA metabolism;other metabolic processes	other cell component	nucleic acid binding activity;other molecular function	3.01678e+06
High	E9JTY1	KDM4 OS=Bombyx mori OX=7091 GN=100862759 PE=2 SV=1	12.962	8	6	6	6	865	98	9.07	1.78	100862759				1.09574e+07
High	H9J806	Uncharacterized protein OS=Bombyx mori OX=7091 PE=3 SV=1	12.875	37	3	5	3	99	11.4	9.89	6.73		other metabolic processes;transport	other membranes;mitochondrion		1.42697e+07
High	H9JNR4	Adenosylhomocysteinase OS=Bombyx mori OX=7091 PE=3 SV=1	12.819	10	4	4	4	394	43.5	6.2	6.02		other metabolic processes		other molecular function	6.78099e+06
High	H9JSW3	Protein KRI1 homolog OS=Bombyx mori OX=7091 PE=3 SV=1	12.772	6	4	4	4	790	91.4	5.55	0					2.48731e+06
High	H9JRP4	Uncharacterized protein OS=Bombyx mori OX=7091 GN=101738387 PE=4 SV=1	12.646	10	4	5	4	440	50.9	9.17	6.13	101738387	protein metabolism;other metabolic processes	mitochondrion	other molecular function	7.36789e+06
High	H9JNK0	Uncharacterized protein OS=Bombyx mori OX=7091 PE=4 SV=1	12.638	10	4	7	4	488	54.2	10.04	7.03					5.24165e+06
High	H9JUE4	60S acidic ribosomal protein P2 OS=Bombyx mori OX=7091 PE=3 SV=1	12.582	40	2	3	2	112	11.5	4.74	2.24		protein metabolism;other metabolic processes	cytosol;translational apparatus	other molecular function	2.42293e+06
High	H9JRN5	Uncharacterized protein OS=Bombyx mori OX=7091 PE=4 SV=1	12.526	9	4	4	4	566	61.9	8.9	6.32		RNA metabolism OR transcription;other metabolic processes;other biological processes		nucleic acid binding activity;other molecular function	2.40447e+06
High	H9JGR7	Tim44 domain-containing protein OS=Bombyx mori OX=7091 PE=4 SV=1	12.429	18	6	6	6	297	34.4	9.33	4.01					5.95939e+06
High	H9JG79	Uncharacterized protein OS=Bombyx mori OX=7091 PE=4 SV=1	12.424	6	3	7	2	506	56.7	8.37	13.74					4.61446e+06
High	H9J3M2	Uncharacterized protein OS=Bombyx mori OX=7091 PE=4 SV=1	12.417	8	4	5	4	630	71.9	9.26	7.57			nucleus	nucleic acid binding activity	3.56036e+06
High	Q1EPM0	Glyceraldehyde-3-phosphate dehydrogenase OS=Bombyx mori OX=7091 GN=BmGAPDH PE=2 SV=1	12.386	14	3	3	3	332	35.4	7.93	5.19	BmGAPDH	other metabolic processes		other molecular function	3.52664e+06
High	H9JN38	Signal recognition particle subunit SRP72 OS=Bombyx mori OX=7091 PE=3 SV=1	12.378	9	4	4	4	575	64.5	8.98	6.23		transport	translational apparatus	nucleic acid binding activity	3.14011e+06
High	H9JLC4	Thioredoxin domain-containing protein OS=Bombyx mori OX=7091 PE=3 SV=1	12.333	13	3	6	3	216	24.5	6.79	10.85		cell organization and biogenesis;other biological processes	other membranes;mitochondrion	other molecular function	6.58587e+06
High	H9JMN5	Uncharacterized protein OS=Bombyx mori OX=7091 PE=4 SV=1	12.312	7	5	7	5	720	81.7	9.66	7.52				nucleic acid binding activity	1.46038e+07
High	H9J6R3	RRM domain-containing protein OS=Bombyx mori OX=7091 GN=733137 PE=4 SV=1	12.295	31	3	7	3	153	16	9.79	8.41	733137			nucleic acid binding activity	1.58709e+07
High	H9JBN8	SpoU_methylase domain-containing protein OS=Bombyx mori OX=7091 PE=4 SV=1	12.281	20	4	4	4	312	35.6	8.69	5.37		RNA metabolism OR transcription;other metabolic processes		nucleic acid binding activity;other molecular function	6.202e+06
High	H9ISB3	CBF domain-containing protein OS=Bombyx mori OX=7091 PE=3 SV=1	12.276	4	4	5	4	1096	123.6	5.81	5.83			nucleus		4.2789e+06
High	H9J4W8	[Histone H3]-trimethyl-L-lysine(4) demethylase OS=Bombyx mori OX=7091 PE=3 SV=1	12.227	4	6	7	6	1490	168.4	6.76	5.6		cell organization and biogenesis	nucleus	nucleic acid binding activity;other molecular function	7.07111e+06
High	H9J608	Uncharacterized protein OS=Bombyx mori OX=7091 PE=3 SV=1	12.185	3	3	3	3	1322	149.1	6.87	4.07		cell cycle OR cell proliferation;other biological processes		nucleic acid binding activity;other molecular function	2.52655e+06
High	H9JB82	Protein kinase domain-containing protein OS=Bombyx mori OX=7091 PE=3 SV=1	12.139	11	4	5	3	396	44.3	8.76	7.46		other biological processes		kinase activity;other molecular function	4.49745e+06
High	H9JLS3	TPR_REGION domain-containing protein OS=Bombyx mori OX=7091 PE=3 SV=1	11.969	1	3	3	3	3362	382.8	6.81	2.22		other biological processes	cytoskeleton;other cell component	cytoskeletal activity;other molecular function	2.1729e+06
High	H9JGL7	FoP_duplication domain-containing protein OS=Bombyx mori OX=7091 GN=101745284 PE=4 SV=1	11.942	13	3	5	3	231	26.2	11.75	6.95	101745284			nucleic acid binding activity	8.51171e+06
High	Q3L234	Zinc finger protein OS=Bombyx mori OX=7091 GN=692655 PE=2 SV=1	11.882	27	3	4	3	143	15.9	8.22	5.34	692655			nucleic acid binding activity;other molecular function	1.16992e+07
High	H9J930	Uncharacterized protein OS=Bombyx mori OX=7091 PE=4 SV=1	11.875	8	3	3	3	387	45.1	6.24	6.59		RNA metabolism OR transcription;other metabolic processes	nucleus;other cell component	nucleic acid binding activity	3.98339e+06
High	H9JD80	WD_REPEATS_REGION domain-containing protein OS=Bombyx mori OX=7091 PE=4 SV=1	11.821	19	4	4	4	319	36	7.94	3.07			translational apparatus	translation activity	3.39988e+06
High	H9J3X9	Dolichol-phosphate mannosyltransferase subunit 1 OS=Bombyx mori OX=7091 PE=3 SV=1	11.815	15	3	3	3	247	28.1	8.43	5.66		protein metabolism;other metabolic processes	ER/Golgi	other molecular function	3.63907e+06
High	H9IU27	Uncharacterized protein OS=Bombyx mori OX=7091 PE=4 SV=1	11.722	5	4	4	4	1005	114.2	8.43	6.01		RNA metabolism OR transcription;other metabolic processes	nucleus	nucleic acid binding activity	2.71047e+06
High	H9J3D6	Cyclin-Q OS=Bombyx mori OX=7091 GN=101735856 PE=3 SV=1	11.712	15	3	3	3	250	28.2	6.98	4.4	101735856	other biological processes		enzyme regulator activity	3.66457e+06
High	H9J1V6	Very-long-chain enoyl-CoA reductase OS=Bombyx mori OX=7091 GN=101742899 PE=3 SV=1	11.693	9	2	4	2	300	34.2	9.42	8.04	101742899	other metabolic processes	other membranes;ER/Golgi	other molecular function	2.37563e+07
High	H9JX90	KH domain-containing protein OS=Bombyx mori OX=7091 PE=4 SV=1	11.686	14	4	6	4	377	43.2	9.35	6.18				nucleic acid binding activity	4.05878e+06
High	H9JXF4	Protein kinase domain-containing protein OS=Bombyx mori OX=7091 PE=3 SV=1	11.676	9	3	4	3	361	42.1	9.41	4.11				kinase activity;other molecular function	3208677
High	H9JWB0	Uncharacterized protein OS=Bombyx mori OX=7091 PE=4 SV=1	11.647	6	5	6	5	848	95.8	7.91	9.26					7.40459e+06
High	H9JX72	Uncharacterized protein OS=Bombyx mori OX=7091 GN=101736657 PE=4 SV=1	11.639	11	5	5	5	559	63.7	6.58	3.46	101736657				2.86652e+06
High	H9IX18	RuvB-like helicase OS=Bombyx mori OX=7091 PE=3 SV=1	11.6	13	4	4	4	408	45.5	5.58	4.61		cell organization and biogenesis;DNA metabolism;other metabolic processes;stress response	nucleus;other cell component	other molecular function	3.99277e+06
High	H9JJ77	Uncharacterized protein OS=Bombyx mori OX=7091 GN=101746103 PE=4 SV=1	11.469	8	5	5	4	733	83	7.21	1.87	101746103	RNA metabolism OR transcription;other metabolic processes;other biological processes		other molecular function	3.4896e+06
High	H9JK50	Uncharacterized protein OS=Bombyx mori OX=7091 GN=101738695 PE=4 SV=1	11.457	9	4	4	4	456	53.2	8.81	5.88	101738695	RNA metabolism OR transcription;other metabolic processes	other cell component	nucleic acid binding activity;other molecular function	4.8566e+06
High	H9JK34	RNA helicase OS=Bombyx mori OX=7091 PE=3 SV=1	11.357	7	3	3	3	451	50.7	8.31	6.43			other cell component	nucleic acid binding activity;other molecular function	3.17745e+06
High	H9JQN8	Protein disulfide-isomerase OS=Bombyx mori OX=7091 PE=3 SV=1	11.334	8	3	3	3	494	55.6	4.7	4.03			ER/Golgi	other molecular function	1.71089e+06
High	H9JCE9	Lon protease homolog, mitochondrial OS=Bombyx mori OX=7091 PE=3 SV=1	11.294	5	4	4	4	938	105.9	7.37	7.93		cell organization and biogenesis;protein metabolism;other metabolic processes;stress response	mitochondrion	nucleic acid binding activity;other molecular function	1.7275e+07
High	H9JFY7	Uncharacterized protein OS=Bombyx mori OX=7091 PE=4 SV=1	11.202	9	3	4	3	325	37.1	6.43	10.12					7.56301e+06
High	H9JX44	Rho-GAP domain-containing protein OS=Bombyx mori OX=7091 PE=4 SV=1	11.159	5	3	3	3	531	59	7.21	5.18		signal transduction			4.21168e+06
High	H9JND7	SMC_N domain-containing protein OS=Bombyx mori OX=7091 PE=4 SV=1	11.143	26	3	3	3	145	16.1	5.33	4.47					3.91549e+06
High	Q1HQ25	ATP synthase subunit OS=Bombyx mori OX=7091 GN=732934 PE=2 SV=1	11.024	32	4	7	4	99	10.9	9.92	16.97	732934	other metabolic processes;transport	other membranes;mitochondrion	transporter activity	1.52984e+07
High	H9JK86	ANK_REP_REGION domain-containing protein OS=Bombyx mori OX=7091 GN=101735746 PE=3 SV=1	11.005	6	4	5	4	684	77.4	9.09	6.46	101735746		other cell component	other molecular function	3.67725e+06
High	H9J7M7	Mitochondrial import receptor subunit TOM22 homolog OS=Bombyx mori OX=7091 PE=3 SV=1	10.943	2	3	3	3	1355	153.2	5.73	4.22		cell organization and biogenesis;transport;other biological processes	other membranes;mitochondrion	cytoskeletal activity	1.97755e+06
High	H9JM68	Ribonucleoside-diphosphate reductase OS=Bombyx mori OX=7091 GN=101741714 PE=3 SV=1	10.925	5	3	4	3	798	90.6	7.39	3.68	101741714	DNA metabolism;other metabolic processes		other molecular function	2.75642e+06
High	H9JQK4	Uncharacterized protein OS=Bombyx mori OX=7091 GN=101745003 PE=4 SV=1	10.881	4	3	3	3	768	88.6	9.69	5.98	101745003	RNA metabolism OR transcription;other metabolic processes	nucleus;other cell component		2.19866e+06
High	H9JXZ4	PKS_AT domain-containing protein OS=Bombyx mori OX=7091 PE=4 SV=1	10.826	14	3	3	3	331	36.1	8.56	1.91		other metabolic processes		other molecular function	343962
High	Q2F5M1	GTP-binding nuclear protein OS=Bombyx mori OX=7091 GN=692970 PE=2 SV=1	10.825	16	3	3	3	213	24.3	7.42	6.44	692970	transport	nucleus	other molecular function	3.7243e+06
High	H9JVR1	HTH CENPB-type domain-containing protein OS=Bombyx mori OX=7091 PE=4 SV=1	10.814	8	4	4	4	722	82.3	9.33	3.6		RNA metabolism OR transcription;other metabolic processes		nucleic acid binding activity	4.47832e+06
High	H9IZY5	Dynamin-type G domain-containing protein OS=Bombyx mori OX=7091 GN=101737843 PE=4 SV=1	10.811	9	5	5	5	766	86.4	7.42	3.42	101737843	cell organization and biogenesis	other membranes;mitochondrion	other molecular function	2.11721e+06
High	H9JTH6	Uncharacterized protein OS=Bombyx mori OX=7091 PE=3 SV=1	10.798	15	3	4	3	241	26.3	5.64	7.54					5.74102e+06
High	H9J7E6	RRM domain-containing protein OS=Bombyx mori OX=7091 PE=3 SV=1	10.754	17	4	5	4	220	24.5	10.35	6.92			nucleus	nucleic acid binding activity	5.80449e+06
High	H9J375	Uncharacterized protein OS=Bombyx mori OX=7091 GN=101746288 PE=4 SV=1	10.748	17	4	4	4	257	29	10.58	2.08	101746288				3.52096e+06
High	H9JP11	Uncharacterized protein OS=Bombyx mori OX=7091 PE=3 SV=1	10.655	6	4	4	4	694	75.6	5.16	1.68		other biological processes		other molecular function	2.17271e+06
High	H9JLG3	RING-type domain-containing protein OS=Bombyx mori OX=7091 PE=4 SV=1	10.644	3	3	3	3	1015	114.8	6.29	6.07				other molecular function	2.62282e+06
High	H9J9Y8	ER membrane protein complex subunit 1 OS=Bombyx mori OX=7091 PE=3 SV=1	10.636	4	2	2	2	878	96.6	6.57	3.12			other membranes;ER/Golgi		2.01992e+06
High	H9JKS9	Annexin OS=Bombyx mori OX=7091 PE=3 SV=1	10.626	12	4	4	4	324	35.9	5.11	3.79				other molecular function	3.75703e+06
High	H9JSD7	RRM domain-containing protein OS=Bombyx mori OX=7091 PE=4 SV=1	10.618	8	3	3	3	503	56.9	9.14	4.61				nucleic acid binding activity	3.35667e+06
High	H9J439	Uncharacterized protein OS=Bombyx mori OX=7091 GN=101740917 PE=4 SV=1	10.598	15	2	3	2	192	20.8	9.48	3.83	101740917	transport	other membranes	transporter activity	3.58918e+06
High	H9JPP5	Protein-synthesizing GTPase OS=Bombyx mori OX=7091 PE=4 SV=1	10.565	8	3	3	3	572	62.7	6.76	4.69		cell organization and biogenesis;protein metabolism;other metabolic processes	nucleus;other cell component	nucleic acid binding activity;other molecular function	3.88053e+06
High	H9JMA4	Importin N-terminal domain-containing protein OS=Bombyx mori OX=7091 GN=101740002 PE=3 SV=1	10.53	4	3	4	3	1058	121.2	5.52	2.37	101740002	transport	nucleus	other molecular function	1.20491e+06
High	H9J005	TOG domain-containing protein OS=Bombyx mori OX=7091 PE=3 SV=2	10.464	1	3	3	3	2616	285.3	7.23	2.08		cell organization and biogenesis;other biological processes		enzyme regulator activity;translation activity;other molecular function	1.80319e+06
High	H9JE98	39S ribosomal protein L51, mitochondrial OS=Bombyx mori OX=7091 PE=3 SV=1	10.439	16	3	6	3	203	23.9	10.2	8.35			translational apparatus	other molecular function	9.78575e+06
High	H9JLY6	Uncharacterized protein OS=Bombyx mori OX=7091 PE=4 SV=1	10.416	3	4	5	4	1861	210.2	5.91	0					2.18038e+07
High	H9JU25	Uncharacterized protein OS=Bombyx mori OX=7091 PE=4 SV=1	10.405	13	3	3	3	235	26.3	9.94	4.1			other cell component		5.96771e+06
High	Q9BPS3	Elongation factor 1 gamma OS=Bombyx mori OX=7091 GN=ef-1g PE=2 SV=1	10.388	10	3	3	3	423	48.4	6.1	4.12	ef-1g	protein metabolism;other metabolic processes		nucleic acid binding activity	2831342
High	H9JJS9	Dilute domain-containing protein OS=Bombyx mori OX=7091 PE=4 SV=1	10.369	8	4	4	4	757	85.8	9.19	2.03					5.28062e+06
High	H9JGY2	Helicase ATP-binding domain-containing protein OS=Bombyx mori OX=7091 PE=4 SV=1	10.363	3	3	3	3	1166	131.8	6.99	5.54				nucleic acid binding activity;other molecular function	1.82931e+06
High	H9JMP9	Uncharacterized protein OS=Bombyx mori OX=7091 PE=4 SV=1	10.278	23	3	3	3	118	13.7	10.32	5.77					3.34692e+06
High	H9IXH1	KH domain-containing protein OS=Bombyx mori OX=7091 PE=4 SV=1	10.269	8	2	4	2	311	32	9.98	8.62				nucleic acid binding activity	2.80067e+06
High	Q1HPT7	U3 small nucleolar RNA-associated protein 11 OS=Bombyx mori OX=7091 GN=732986 PE=2 SV=1	10.24	16	4	12	4	252	29.9	9.91	16.12	732986	RNA metabolism OR transcription;other metabolic processes	nucleus;other cell component		1.2515e+07
High	H9JCL8	Uncharacterized protein OS=Bombyx mori OX=7091 PE=4 SV=1	10.21	12	4	4	4	400	45.2	9.63	5.49					7.28463e+06
High	H9IXV8	Uncharacterized protein OS=Bombyx mori OX=7091 PE=4 SV=1	10.078	5	2	3	2	570	65.8	6.73	4.4					3.14102e+06
High	H9JS96	Mitochondrial import inner membrane translocase subunit TIM50 OS=Bombyx mori OX=7091 PE=3 SV=1	10.026	13	3	3	3	262	30.9	6.33	4		transport	other membranes;mitochondrion		4.34066e+06
High	Q2F646	Ribosome biogenesis protein NSA2 homolog OS=Bombyx mori OX=7091 GN=693008 PE=2 SV=1	9.987	14	4	4	4	259	30	10.36	6.59	Tinp1	RNA metabolism OR transcription;other metabolic processes	nucleus		7.95177e+06
High	H9JNV6	Myosin N-terminal SH3-like domain-containing protein OS=Bombyx mori OX=7091 PE=4 SV=1	9.965	29	3	4	3	103	12	5.21	7.48			cytoskeleton;other cell component	cytoskeletal activity;other molecular function	6.30923e+06
High	Q1HPQ0	Tropomyosin-2 OS=Bombyx mori OX=7091 PE=1 SV=1	9.852	11	3	3	2	285	32.8	4.73	4.12					4251868
High	H9J5N7	Uncharacterized protein OS=Bombyx mori OX=7091 GN=101741756 PE=4 SV=1	9.778	16	3	3	3	270	30	9.98	1.98	101741756		other membranes		2.24725e+06
High	H9JLB5	Uncharacterized protein OS=Bombyx mori OX=7091 PE=3 SV=1	9.748	14	3	3	3	284	32.4	9.58	4.4		protein metabolism;other metabolic processes	translational apparatus;other cell component	other molecular function	2.57596e+06
High	H9JN68	Uncharacterized protein OS=Bombyx mori OX=7091 PE=4 SV=1	9.715	9	3	3	3	424	45.2	9.39	2.04					9.18874e+06
High	H9JDU2	TROVE domain-containing protein OS=Bombyx mori OX=7091 PE=3 SV=1	9.686	7	3	3	3	611	69.9	9.48	3.82			other cell component	nucleic acid binding activity	2453088
High	H9JBC1	Aspartate carbamoyltransferase OS=Bombyx mori OX=7091 PE=3 SV=1	9.67	2	4	4	4	2210	245.7	6.57	2.01		other metabolic processes		other molecular function	2.53952e+06
High	H9JFT9	BRCT domain-containing protein OS=Bombyx mori OX=7091 PE=4 SV=1	9.659	4	4	4	4	1088	121.9	6.61	1.92					3.29773e+06
High	H9J3F2	Uncharacterized protein OS=Bombyx mori OX=7091 PE=4 SV=1	9.615	6	2	3	2	375	44	6.51	4.42					2.643e+06
High	H9JU88	Small nuclear ribonucleoprotein Sm D3 OS=Bombyx mori OX=7091 GN=101744663 PE=3 SV=1	9.576	23	2	5	2	130	14	10.51	3.57	101744663	cell organization and biogenesis;RNA metabolism OR transcription;other metabolic processes	nucleus		5.58619e+06
High	Q1HPX4	ATP synthase subunit gamma OS=Bombyx mori OX=7091 GN=732965 PE=2 SV=1	9.566	12	3	4	3	296	32.3	9.29	6.58	732965	other metabolic processes;transport	other membranes	transporter activity	5.05239e+06
High	H9JF62	PH_16 domain-containing protein OS=Bombyx mori OX=7091 PE=4 SV=1	9.564	7	2	2	2	385	40.7	5.69	4.82					2.76203e+06
High	H9IVV5	Ribose-phosphate diphosphokinase OS=Bombyx mori OX=7091 PE=3 SV=1	9.542	7	2	2	2	365	39.6	6.68	4.29		other metabolic processes		kinase activity;other molecular function	2.92017e+06
High	H9JRP6	Uncharacterized protein OS=Bombyx mori OX=7091 PE=4 SV=1	9.531	9	4	4	4	444	51.1	8.32	2.04				other molecular function	3.83508e+06
High	H9J952	MI domain-containing protein OS=Bombyx mori OX=7091 GN=101735521 PE=4 SV=1	9.53	5	4	4	4	1167	135.3	7.91	1.92	101735521			nucleic acid binding activity	1.65485e+06
High	H9ITF7	Uncharacterized protein OS=Bombyx mori OX=7091 PE=4 SV=1	9.516	4	3	3	3	949	106.4	5.95	3.85					2.8659e+06
High	H9JEK7	116 kDa U5 small nuclear ribonucleoprotein component OS=Bombyx mori OX=7091 PE=3 SV=1	9.507	4	3	3	3	959	107.9	5.12	4.14		RNA metabolism OR transcription;other metabolic processes	nucleus;other cell component	other molecular function	2.39241e+06
High	H9IWY6	Uncharacterized protein OS=Bombyx mori OX=7091 PE=4 SV=1	9.472	14	2	5	2	327	36	4.78	2.58					1.29228e+06
High	H9J2V4	Uncharacterized protein OS=Bombyx mori OX=7091 PE=4 SV=1	9.437	3	3	3	3	1006	112.5	6.68	5.53					1690162
High	H9J5V8	Dolichyl-diphosphooligosaccharide--protein glycotransferase OS=Bombyx mori OX=7091 PE=3 SV=1	9.428	4	2	3	2	785	88.1	8.94	6.04		protein metabolism;other metabolic processes	other membranes	other molecular function	1.67505e+06
High	H9JM85	Uncharacterized protein OS=Bombyx mori OX=7091 PE=4 SV=1	9.396	9	3	3	3	330	38.2	8.66	6.93			other membranes		8.6594e+06
High	Q2F5R4	Glutamate dehydrogenase (NAD(P)(+)) OS=Bombyx mori OX=7091 GN=692939 PE=2 SV=1	9.304	11	4	4	4	554	61.4	8.15	0	692939	other metabolic processes		other molecular function	3.5983e+06
High	Q2F5N1	Prohibitin OS=Bombyx mori OX=7091 GN=693108 PE=2 SV=1	9.26	10	3	3	3	299	33.2	9.7	2.41	693108		other membranes;mitochondrion		3.08644e+06
High	H9IV44	DNA-(apurinic or apyrimidinic site) endonuclease OS=Bombyx mori OX=7091 GN=101739740 PE=3 SV=1	9.217	9	4	4	4	632	71.3	6.13	0	101739740	DNA metabolism;other metabolic processes;stress response		nucleic acid binding activity;other molecular function	3.67659e+06
High	Q5UAQ1	Ribosomal protein L36A OS=Bombyx mori OX=7091 GN=RpL36A PE=2 SV=1	9.17	21	3	5	3	104	12.3	10.52	11.52	RpL36A	protein metabolism;other metabolic processes	translational apparatus	other molecular function	69945368
High	H9J7S2	Ribosome biogenesis regulatory protein OS=Bombyx mori OX=7091 GN=101743869 PE=3 SV=1	9.107	7	2	2	2	352	39.8	9.99	2.96	101743869	other biological processes	nucleus		3.00172e+06	Acetyl [N-Term]
High	H9JN69	Uncharacterized protein OS=Bombyx mori OX=7091 PE=4 SV=1	9.053	14	1	3	1	121	13	6.54	4.75					3.08946e+06
High	H9J0N4	Uncharacterized protein OS=Bombyx mori OX=7091 PE=4 SV=1	9.045	6	3	3	3	658	75	9.8	4.48				cytoskeletal activity;other molecular function	1.69117e+07
High	H9J1M5	Uncharacterized protein OS=Bombyx mori OX=7091 PE=3 SV=1	9.037	21	2	5	2	112	11.5	4.26	9.53		protein metabolism;other metabolic processes	translational apparatus	other molecular function	7.69521e+06
High	H9IYL2	Uncharacterized protein OS=Bombyx mori OX=7091 PE=3 SV=2	8.964	7	3	4	3	488	53.2	7.59	5.37		other biological processes	nucleus	other molecular function	3.05994e+06
High	H9JRL1	Uncharacterized protein OS=Bombyx mori OX=7091 PE=3 SV=1	8.891	1	3	3	3	4140	469.3	6.8	3.71		cell organization and biogenesis;other biological processes	cytoskeleton;other cell component	enzyme regulator activity;cytoskeletal activity;other molecular function	1.74136e+06
High	E3VQ37	p70S6K OS=Bombyx mori OX=7091 PE=2 SV=1	8.886	7	2	2	2	311	34.8	6.42	2.42				kinase activity;other molecular function	1.81704e+06
High	H9JV91	WD repeat-containing protein 55 homolog OS=Bombyx mori OX=7091 GN=101738800 PE=3 SV=1	8.782	5	2	2	2	512	56.5	7.88	4.35	101738800	RNA metabolism OR transcription;other metabolic processes			1.27786e+06
High	H9JT57	Uncharacterized protein OS=Bombyx mori OX=7091 PE=4 SV=1	8.771	35	3	4	3	101	10.6	7.88	2.86		cell organization and biogenesis			2.59715e+06
High	H9IWY8	Uncharacterized protein OS=Bombyx mori OX=7091 PE=4 SV=1	8.768	10	3	5	3	282	31.3	9.16	10.1					8.36721e+06
High	H9J2G3	Uncharacterized protein OS=Bombyx mori OX=7091 GN=101742168 PE=4 SV=1	8.742	2	3	3	3	1643	188.6	7.91	2.13	101742168	signal transduction;other biological processes			1.93286e+06
High	H9JW58	Uncharacterized protein OS=Bombyx mori OX=7091 PE=4 SV=1	8.571	3	2	2	2	833	91.7	8.51	4.52		cell organization and biogenesis	other cell component	enzyme regulator activity	1.37874e+06
High	H9IW33	Uncharacterized protein OS=Bombyx mori OX=7091 GN=101746206 PE=3 SV=1	8.477	5	2	2	2	396	44.1	9.5	4.7	101746206	other biological processes	other membranes	other molecular function	1.51266e+06
High	H9JGM3	Uncharacterized protein OS=Bombyx mori OX=7091 PE=3 SV=1	8.427	11	3	4	3	243	27.6	8.22	0		other metabolic processes;transport	other membranes;mitochondrion	transporter activity	4.81558e+06
High	H9JTS4	C2H2-type domain-containing protein OS=Bombyx mori OX=7091 GN=101742402 PE=4 SV=1	8.413	26	3	3	3	149	17.5	7.91	2.81	101742402			nucleic acid binding activity;other molecular function	4.56762e+06
High	H9JQI2	Uncharacterized protein OS=Bombyx mori OX=7091 PE=4 SV=1	8.398	14	3	3	3	243	28.1	8.66	0			other cell component	other molecular function	2.46828e+06
High	H9J4Z0	LIM zinc-binding domain-containing protein OS=Bombyx mori OX=7091 PE=4 SV=1	8.394	12	2	2	2	224	25.6	8.47	2.49				cytoskeletal activity;other molecular function	2913034
High	H9J6H2	Uncharacterized protein OS=Bombyx mori OX=7091 GN=101740758 PE=4 SV=1	8.337	1	2	2	2	1557	177.8	6.86	4.42	101740758			nucleic acid binding activity	2.16314e+06
High	H9JLF7	Uncharacterized protein OS=Bombyx mori OX=7091 PE=4 SV=1	8.325	3	2	2	2	830	91.6	7.88	4		other biological processes		enzyme regulator activity	993557
High	H9J0D1	Uncharacterized protein OS=Bombyx mori OX=7091 PE=4 SV=1	8.26	4	2	3	2	697	75	9.14	6.87		other metabolic processes	mitochondrion	other molecular function	3.0691e+06
High	H9JT08	Uncharacterized protein OS=Bombyx mori OX=7091 PE=4 SV=1	8.254	8	3	3	3	536	59.7	7.78	1.98					3.70292e+06
High	H9JK37	RRM domain-containing protein OS=Bombyx mori OX=7091 PE=4 SV=1	8.195	12	3	4	3	230	26.9	10.64	5.85				nucleic acid binding activity	8.74873e+06
High	H9JTJ7	NIPSNAP domain-containing protein OS=Bombyx mori OX=7091 PE=3 SV=1	8.106	13	2	2	2	157	18.7	9.23	4.47					1.94114e+06
High	Q2F6C7	ADP-ribosylation factor OS=Bombyx mori OX=7091 GN=778456 PE=2 SV=1	8.072	12	2	3	1	182	20.7	6.58	5.79	778456	transport;other biological processes		other molecular function	1.95897e+06
High	H9JDR8	Elongator complex protein 3 OS=Bombyx mori OX=7091 PE=3 SV=1	8.043	4	3	3	3	610	69.2	8.84	3.64		RNA metabolism OR transcription;other metabolic processes		nucleic acid binding activity;other molecular function	1.56121e+06
High	H9JUC8	Coiled-coil domain-containing protein 86 OS=Bombyx mori OX=7091 GN=101744082 PE=4 SV=1	8.015	22	3	3	3	162	19.1	10.45	1.87	101744082		nucleus		3.90681e+06
High	H9J9K7	Calcium load-activated calcium channel OS=Bombyx mori OX=7091 GN=101738669 PE=3 SV=1	7.857	12	2	2	2	183	21.1	9.6	2.52	101738669	transport;other biological processes	other membranes;ER/Golgi	transporter activity	1.6388e+06
High	H9JMQ2	DNA-directed RNA polymerase OS=Bombyx mori OX=7091 PE=3 SV=1	7.843	12	2	2	2	200	21.9	9.06	1.76		RNA metabolism OR transcription;other metabolic processes		nucleic acid binding activity;other molecular function	3.21693e+06
High	H9JPQ3	Uncharacterized protein OS=Bombyx mori OX=7091 PE=3 SV=1	7.8	11	3	3	3	325	35.3	5.66	2.57		other biological processes	cytosol	other molecular function	1.81399e+06
High	H9JH97	Uncharacterized protein OS=Bombyx mori OX=7091 PE=3 SV=1	7.755	18	2	3	1	163	18.5	6.16	4.04		transport;other biological processes		other molecular function	587523
High	H9JHI0	Peptidyl-prolyl cis-trans isomerase OS=Bombyx mori OX=7091 GN=101743700 PE=3 SV=1	7.75	5	3	3	3	683	78.6	9.28	2.39	101743700		nucleus	nucleic acid binding activity;other molecular function	1.80009e+06
High	H9J060	Uncharacterized protein OS=Bombyx mori OX=7091 PE=4 SV=1	7.739	2	3	3	2	1215	136.4	5.6	1.88		RNA metabolism OR transcription;other metabolic processes;other biological processes	nucleus	nucleic acid binding activity;other molecular function	1.4403e+06
High	O16143	Rab1 protein OS=Bombyx mori OX=7091 GN=rabB PE=2 SV=1	7.674	21	3	4	3	202	22.4	5.67	7.32	rabB			other molecular function	4.33693e+06
High	H9JWT2	SAM_Exu domain-containing protein OS=Bombyx mori OX=7091 PE=4 SV=1	7.64	10	2	2	2	386	42.8	7.97	2.09		developmental processes		nucleic acid binding activity;other molecular function	1.78361e+06
High	Q19N36	Small GTP binding protein RAB5 OS=Bombyx mori OX=7091 GN=733058 PE=2 SV=1	7.617	12	2	2	2	213	23.2	8.54	4.23	733058			other molecular function	2.88627e+06
High	H9IT46	PlsC domain-containing protein OS=Bombyx mori OX=7091 PE=3 SV=1	7.609	8	2	2	2	310	35.9	8.65	2.2			other membranes	other molecular function	2.07484e+06
High	H9JNW9	Uncharacterized protein OS=Bombyx mori OX=7091 PE=4 SV=1	7.607	3	3	3	3	1303	146.9	6.76	1.83		other metabolic processes		other molecular function	748873
High	H9JEC2	Uncharacterized protein OS=Bombyx mori OX=7091 GN=101746856 PE=4 SV=1	7.603	2	2	2	2	906	101.8	7.78	2.12	101746856			other molecular function	1.6253e+06
High	H9J9Y3	ANK_REP_REGION domain-containing protein OS=Bombyx mori OX=7091 PE=4 SV=1	7.578	3	2	2	2	1574	168	8.62	0				nucleic acid binding activity	1.03299e+06
High	H9JD96	HMG box domain-containing protein OS=Bombyx mori OX=7091 PE=4 SV=1	7.546	20	3	3	3	150	17.8	9.58	1.85			nucleus	nucleic acid binding activity	4.24637e+06
High	H9JXE5	Uncharacterized protein OS=Bombyx mori OX=7091 PE=4 SV=1	7.481	4	2	2	2	428	46.9	7.58	3.82					1.75343e+06
High	H9JLI7	DDB1- and CUL4-associated factor 13 OS=Bombyx mori OX=7091 GN=101743321 PE=3 SV=1	7.463	9	3	3	3	447	51.6	9.42	2.03	101743321	protein metabolism;other metabolic processes	nucleus		2.19045e+06
High	H9JN23	Uncharacterized protein OS=Bombyx mori OX=7091 PE=4 SV=1	7.376	28	2	2	2	130	14.7	8.59	2.9					1.13877e+06
High	H9JQI8	WD_REPEATS_REGION domain-containing protein OS=Bombyx mori OX=7091 PE=4 SV=1	7.341	9	3	3	3	398	44.6	7.42	1.94					1.52939e+06
High	H9JRK3	Uncharacterized protein OS=Bombyx mori OX=7091 PE=4 SV=1	7.248	6	3	3	3	697	78.4	9.32	1.9		RNA metabolism OR transcription;other metabolic processes	nucleus		2.38765e+06
High	H9JDF4	YTH domain-containing protein OS=Bombyx mori OX=7091 PE=4 SV=1	7.145	6	3	3	3	636	72.1	7.02	0				nucleic acid binding activity	1.80593e+06
High	Q5UAP8	60S ribosomal protein L38 OS=Bombyx mori OX=7091 GN=RpL38 PE=3 SV=1	7.13	43	3	7	3	70	8.2	10.15	12.16	RpL38	protein metabolism;other metabolic processes	translational apparatus	other molecular function	1.96399e+07
High	H9J305	Coatomer subunit beta' OS=Bombyx mori OX=7091 GN=100379187 PE=3 SV=1	7.107	3	2	2	2	938	105.9	5.26	4.03	100379187	transport	other membranes;ER/Golgi	other molecular function	2.95434e+06
High	Q2F6C3	Chaperonin subunit 6a zeta OS=Bombyx mori OX=7091 GN=692796 PE=2 SV=1	7.08	5	2	2	2	531	57.7	7.03	2.41	692796	other biological processes	other cell component	other molecular function	1.81419e+06
High	H9JB33	E3 ubiquitin protein ligase OS=Bombyx mori OX=7091 PE=3 SV=1	7.031	3	2	2	2	907	104.8	7.01	4.09		cell organization and biogenesis;protein metabolism;other metabolic processes	nucleus	other molecular function	1.20899e+06
High	H9J5X9	Uncharacterized protein OS=Bombyx mori OX=7091 PE=3 SV=1	7.03	6	3	3	3	443	48.6	5.52	1.86					2.86868e+06
High	H9JQ75	Phosphatidylinositol-4,5-bisphosphate 4-phosphatase OS=Bombyx mori OX=7091 GN=101741980 PE=4 SV=1	7.018	10	2	4	2	242	26.1	8.79	6.04	101741980	other metabolic processes	other membranes;other cytoplasmic organelle	other molecular function	5.47288e+06
High	H9JP41	Uncharacterized protein OS=Bombyx mori OX=7091 PE=3 SV=1	6.993	32	3	4	3	92	10.5	8.97	3.37		transport	other membranes;mitochondrion	transporter activity	3.83285e+06
High	H9JD04	Uncharacterized protein OS=Bombyx mori OX=7091 PE=4 SV=1	6.987	2	2	2	2	1224	140.3	7.85	4.08					1.64446e+06
High	H9JUZ8	Uncharacterized protein OS=Bombyx mori OX=7091 PE=4 SV=1	6.978	5	2	4	1	296	33.1	8.09	5.1					529263
High	H9JWK9	KOW domain-containing protein OS=Bombyx mori OX=7091 GN=101743958 PE=3 SV=1	6.978	6	2	3	2	253	29.4	9.38	4.09	101743958	protein metabolism;other metabolic processes	translational apparatus	nucleic acid binding activity;other molecular function	2.38111e+06
High	H9IZ59	Moesin/ezrin/radixin homolog 1 OS=Bombyx mori OX=7091 PE=4 SV=1	6.976	4	2	3	2	507	59.7	6.09	1.93		developmental processes;other biological processes	plasma membrane;other membranes;cytoskeleton;other cell component	cytoskeletal activity	1.48249e+06
High	H9JNI8	Ribosome production factor 2 homolog OS=Bombyx mori OX=7091 GN=101739710 PE=3 SV=1	6.959	6	2	3	2	314	36.4	9.98	2.06	101739710	cell organization and biogenesis;RNA metabolism OR transcription;other metabolic processes	nucleus	nucleic acid binding activity	2.0113e+06
High	H9JBA1	Uncharacterized protein OS=Bombyx mori OX=7091 PE=3 SV=1	6.919	4	1	1	1	364	36.4	8.03	2.37		other biological processes	nucleus	nucleic acid binding activity;other molecular function	1.67943e+06
High	Q2F687	Histone H3 OS=Bombyx mori OX=7091 GN=778457 PE=2 SV=1	6.918	17	3	11	3	136	15.3	11.27	23.1	778457		nucleus;other cell component	nucleic acid binding activity;other molecular function	50106267
High	H9JPP4	Chromo domain-containing protein OS=Bombyx mori OX=7091 PE=4 SV=1	6.884	10	2	2	2	209	24.1	8.98	4.66			other cell component	other molecular function	3.57187e+06
High	H9JC69	Eukaryotic translation initiation factor 3 subunit B OS=Bombyx mori OX=7091 PE=3 SV=1	6.841	4	3	4	3	695	80.5	5.35	1.64		cell organization and biogenesis;protein metabolism;other metabolic processes	translational apparatus;other cell component	nucleic acid binding activity;other molecular function	1.20503e+06
High	H9J7Z2	Uncharacterized protein OS=Bombyx mori OX=7091 PE=3 SV=1	6.808	2	2	2	2	1168	130	8.34	1.69		other biological processes	nucleus	nucleic acid binding activity;other molecular function	3.65873e+06
High	H9JLG4	FA_desaturase domain-containing protein OS=Bombyx mori OX=7091 PE=3 SV=1	6.796	6	2	2	2	352	40.9	9.13	2.21		other metabolic processes	other membranes	other molecular function	893625
High	H9JQ44	RRM domain-containing protein OS=Bombyx mori OX=7091 GN=101736108 PE=4 SV=1	6.779	6	2	2	2	437	48.9	6.29	2.51	101736108			nucleic acid binding activity	1.28729e+06
High	H9JFN9	Uncharacterized protein OS=Bombyx mori OX=7091 PE=4 SV=1	6.765	21	2	4	2	104	11.3	5.86	7.44					2.57197e+06
High	H9IUM7	PCM1_C domain-containing protein OS=Bombyx mori OX=7091 PE=4 SV=1	6.753	2	2	2	2	1723	193.4	5.71	2.25		cell organization and biogenesis;other biological processes	cytoskeleton		1.46563e+06
High	H9JCE7	RNA-binding protein NOB1 OS=Bombyx mori OX=7091 PE=3 SV=1	6.752	5	2	2	2	420	47.5	5.82	3.68		RNA metabolism OR transcription;other metabolic processes;other biological processes	nucleus	other molecular function	1.62164e+06
High	H9J8N7	BTB domain-containing protein OS=Bombyx mori OX=7091 PE=4 SV=1	6.744	6	1	1	1	243	27.6	4.61	2.46					1.92471e+06
High	H9JHF7	Uncharacterized protein OS=Bombyx mori OX=7091 GN=101739559 PE=4 SV=1	6.742	6	2	2	2	431	49.9	9.52	2.45	101739559			nucleic acid binding activity;other molecular function	1.58236e+06
High	Q19AA9	Transport protein Sec61 alpha subunit OS=Bombyx mori OX=7091 GN=733068 PE=2 SV=1	6.719	4	2	2	2	476	51.9	8.25	4.63	733068	transport	other membranes;ER/Golgi		3.9486e+06
High	H9JE97	SURF6 domain-containing protein OS=Bombyx mori OX=7091 PE=3 SV=1	6.71	13	2	2	2	223	26.4	10.07	1.73			nucleus		1.46228e+06
High	H9J5P4	RRP15-like protein OS=Bombyx mori OX=7091 PE=3 SV=1	6.656	10	2	2	2	251	28.8	6.15	2.32		RNA metabolism OR transcription;other metabolic processes			1.74354e+06
High	H9JX26	DUF4781 domain-containing protein OS=Bombyx mori OX=7091 PE=4 SV=1	6.653	7	2	4	2	310	33.6	5.08	7.9					2.23418e+06
High	H9JF59	Uncharacterized protein OS=Bombyx mori OX=7091 PE=4 SV=1	6.644	6	2	2	2	391	44.2	9.86	0					1.50693e+06
High	H9IWW8	EF-hand domain-containing protein OS=Bombyx mori OX=7091 GN=101746131 PE=4 SV=1	6.566	11	2	2	2	217	25.2	5.34	4.09	101746131			other molecular function	3.78779e+06
High	H9JQP8	Protein kinase domain-containing protein OS=Bombyx mori OX=7091 PE=3 SV=1	6.515	6	2	3	1	363	40.7	9.11	3.52				kinase activity;other molecular function	681967
High	H9JP40	Uncharacterized protein OS=Bombyx mori OX=7091 PE=3 SV=1	6.497	7	1	2	1	230	26.5	9.64	5.3		transport	other membranes;mitochondrion	transporter activity	764496
High	H9J2T5	LisH domain-containing protein OS=Bombyx mori OX=7091 GN=101735741 PE=3 SV=1	6.475	2	2	2	2	1446	162.1	5.76	3.21	101735741	protein metabolism;other metabolic processes	nucleus		2.13701e+06
High	H9IZG9	Uncharacterized protein OS=Bombyx mori OX=7091 GN=101744385 PE=3 SV=1	6.473	5	2	2	2	607	69.3	8.73	0	101744385			nucleic acid binding activity;other molecular function	1.08209e+06	Acetyl [N-Term]
High	H9JQE1	Histone deacetylase OS=Bombyx mori OX=7091 PE=3 SV=1	6.457	11	3	3	3	398	45.2	5.25	1.94		cell organization and biogenesis	nucleus	other molecular function	2.13253e+06
High	H9ISH7	HDAC_interact domain-containing protein OS=Bombyx mori OX=7091 PE=4 SV=1	6.44	2	2	2	2	1039	116.9	8.7	2.28		other biological processes	nucleus	other molecular function	909913
High	H9JS63	TRASH domain-containing protein OS=Bombyx mori OX=7091 PE=3 SV=1	6.434	18	2	2	2	183	21.5	9.83	3.8					3.97499e+06
High	H9J1G4	DNA replication licensing factor MCM7 OS=Bombyx mori OX=7091 GN=MCM7 PE=3 SV=1	6.389	4	2	2	2	719	81.3	6.98	1.9	MCM7	cell cycle OR cell proliferation;cell organization and biogenesis;DNA metabolism;other metabolic processes	nucleus;other cell component	nucleic acid binding activity;other molecular function	1.17802e+06
High	H9J7K6	Sas10 domain-containing protein OS=Bombyx mori OX=7091 PE=3 SV=1	6.268	6	2	2	2	416	48.1	6.04	0					1.31185e+06
High	B9A9Z3	Histone H2A OS=Bombyx mori OX=7091 GN=H2A-L2 PE=2 SV=1	6.257	13	2	15	2	124	13.4	10.7	24.18	H2A-L2		nucleus;other cell component	nucleic acid binding activity;other molecular function	42008377
High	H9JCR8	Ubiquitin carboxyl-terminal hydrolase 7 OS=Bombyx mori OX=7091 PE=3 SV=1	6.256	1	2	2	2	1242	143.7	6.99	2.21		protein metabolism;other metabolic processes		other molecular function	1.02451e+06
High	H9JEC0	Uncharacterized protein OS=Bombyx mori OX=7091 GN=101746055 PE=4 SV=1	6.253	5	2	2	2	548	60.8	8.88	2.44	101746055				1.08689e+06
High	H9IVN8	Calmodulin OS=Bombyx mori OX=7091 PE=3 SV=1	6.201	36	2	2	2	74	8.4	4.34	1.97		signal transduction		other molecular function	3.59926e+06
High	H9IX04	Uncharacterized protein OS=Bombyx mori OX=7091 GN=101738779 PE=4 SV=1	6.188	4	2	2	2	518	59	9.11	2.06	101738779				2.37197e+06
High	H9JQX6	Uridine kinase OS=Bombyx mori OX=7091 PE=3 SV=1	6.178	9	3	3	3	492	55.2	7.36	1.62		other metabolic processes		kinase activity;other molecular function	1.86881e+06
High	H9JAJ6	Nuclear cap-binding protein subunit 3 OS=Bombyx mori OX=7091 PE=3 SV=1	6.152	8	3	3	3	601	68.5	9.2	0				nucleic acid binding activity	2.18244e+06
High	H9J583	E3 ubiquitin-protein ligase NRDP1 OS=Bombyx mori OX=7091 PE=4 SV=1	6.14	4	1	1	1	313	35.6	6.73	2.21		protein metabolism;other metabolic processes		other molecular function	1.03419e+06
High	H9JAB7	eIF-2B GDP-GTP exchange factor subunit alpha OS=Bombyx mori OX=7091 PE=3 SV=1	6.105	4	1	1	1	303	33.7	6.92	2.7		protein metabolism;other metabolic processes	other cell component	nucleic acid binding activity	665083
High	H9IYQ9	Uncharacterized protein OS=Bombyx mori OX=7091 PE=3 SV=1	6.088	3	2	2	2	667	74.4	8.76	2.17		transport	other membranes;mitochondrion	other molecular function	1.02025e+06
High	H9IWP2	RRM domain-containing protein OS=Bombyx mori OX=7091 PE=4 SV=1	6.059	16	2	2	2	147	17.1	9.73	2.1				nucleic acid binding activity	3.89489e+06
High	H9J9A5	Uncharacterized protein OS=Bombyx mori OX=7091 PE=4 SV=1	5.978	1	1	1	1	969	105.2	7.59	2.41		other biological processes			587291
High	H9JDH7	CDP-diacylglycerol synthase OS=Bombyx mori OX=7091 PE=3 SV=1	5.975	3	2	2	2	946	110.2	9.51	1.88		other metabolic processes	other membranes;mitochondrion	other molecular function	1.23861e+06
High	H9JKX7	Uncharacterized protein OS=Bombyx mori OX=7091 PE=3 SV=1	5.935	6	2	3	2	335	39	11.3	3.78			nucleus	nucleic acid binding activity	2216248
High	H9JV84	NTF2 domain-containing protein OS=Bombyx mori OX=7091 PE=4 SV=2	5.925	9	3	5	3	264	29.2	7.11	6.2		cell organization and biogenesis		nucleic acid binding activity	7.8653e+06
High	H9JCJ6	Uncharacterized protein OS=Bombyx mori OX=7091 GN=101736528 PE=3 SV=1	5.899	10	3	3	3	289	31.5	9.91	1.76	101736528		other membranes		1.40274e+06
High	H9J2D2	Eukaryotic translation initiation factor 3 subunit E OS=Bombyx mori OX=7091 PE=3 SV=1	5.887	5	2	2	2	502	58.5	5.52	2.48		cell organization and biogenesis;protein metabolism;other metabolic processes	translational apparatus;other cell component	nucleic acid binding activity
High	A9ZSZ2	Piwi-like protein Ago3 OS=Bombyx mori OX=7091 GN=AGO3 PE=1 SV=2	5.871	2	2	2	2	926	104.5	8.98	2.06	AGO3	cell cycle OR cell proliferation;other metabolic processes;other biological processes	other cell component	nucleic acid binding activity;other molecular function	1.1684e+06
High	H9JBF0	PINc domain-containing protein OS=Bombyx mori OX=7091 PE=4 SV=1	5.715	5	2	2	2	346	37.9	6.09	2.25					2.51087e+06
High	H9J5C1	RuvB-like helicase OS=Bombyx mori OX=7091 GN=101739823 PE=3 SV=1	5.705	5	2	2	2	456	49.9	7.01	1.87	101739823	cell organization and biogenesis;DNA metabolism;other metabolic processes;stress response	nucleus;other cell component	other molecular function	1.99392e+06
High	H9JNW1	Uncharacterized protein OS=Bombyx mori OX=7091 GN=101739698 PE=4 SV=1	5.703	2	2	2	2	1033	116.4	8.66	2.06	101739698	RNA metabolism OR transcription;other metabolic processes			678491
High	H9JHK2	Succinate dehydrogenase [ubiquinone] flavoprotein subunit, mitochondrial OS=Bombyx mori OX=7091 GN=101735811 PE=3 SV=1	5.649	2	1	1	1	655	71.3	6.95	2.78	101735811	other metabolic processes	other membranes;mitochondrion	other molecular function	345359
High	H9JF61	DH domain-containing protein OS=Bombyx mori OX=7091 PE=4 SV=1	5.63	6	2	2	2	358	40.4	8.9	1.65				enzyme regulator activity	1.57314e+06
High	H9J555	Actin-related protein 2/3 complex subunit OS=Bombyx mori OX=7091 PE=3 SV=1	5.617	7	2	2	2	374	41.7	8.06	2.31		cell organization and biogenesis	cytoskeleton;nucleus;other cell component	cytoskeletal activity	3.21733e+06
High	H9JR65	WD_REPEATS_REGION domain-containing protein OS=Bombyx mori OX=7091 GN=101746497 PE=4 SV=1	5.611	4	2	2	2	383	42.7	8.92	3.88	101746497				1.68061e+06
High	H9JGE0	Uncharacterized protein OS=Bombyx mori OX=7091 PE=4 SV=1	5.574	19	1	1	1	89	10.1	4.97	1.64					827603
High	H9JX75	Protein LTV1 homolog OS=Bombyx mori OX=7091 PE=3 SV=1	5.562	2	1	1	1	515	59.3	4.92	2.32		other biological processes			676347
High	H9JDX2	Uncharacterized protein OS=Bombyx mori OX=7091 PE=4 SV=1	5.549	6	2	2	2	607	62.7	4.12	0					1620585
High	H9JUA0	UBC core domain-containing protein OS=Bombyx mori OX=7091 PE=4 SV=1	5.522	2	2	2	2	1245	142.2	6.25	1.66		other biological processes	nucleus	nucleic acid binding activity;other molecular function	1.33008e+06
High	H9JKX1	Transcription initiation factor TFIID subunit 12 OS=Bombyx mori OX=7091 PE=3 SV=1	5.472	7	2	2	2	264	29.9	6.25	2.37		RNA metabolism OR transcription;other metabolic processes	nucleus	other molecular function	5.22688e+06
High	H9IXE5	Uncharacterized protein OS=Bombyx mori OX=7091 GN=733057 PE=4 SV=1	5.452	7	1	1	1	214	23.3	6.39	2.46	733057			other molecular function	1.49755e+06
High	H9J971	Uncharacterized protein OS=Bombyx mori OX=7091 PE=3 SV=1	5.438	3	2	3	2	584	63.3	7.66	5.88		transport	plasma membrane;other membranes;other cell component		4.47771e+06
High	H9JSS1	Beta-Casp domain-containing protein OS=Bombyx mori OX=7091 PE=4 SV=1	5.436	8	2	2	2	265	30.7	9.16	2.37		RNA metabolism OR transcription;other metabolic processes			1.11331e+06
High	H9JTS2	Pyridoxal 5'-phosphate synthase OS=Bombyx mori OX=7091 PE=3 SV=1	5.43	6	2	3	2	287	33.4	9	2.39		cell organization and biogenesis;other metabolic processes	cytoskeleton;other cell component	other molecular function	4.96369e+06
High	H9ITG6	BAG6 domain-containing protein OS=Bombyx mori OX=7091 PE=4 SV=1	5.391	1	1	1	1	1221	132.4	6.7	2.49			nucleus		775480
High	H9J6I8	Uncharacterized protein OS=Bombyx mori OX=7091 PE=4 SV=1	5.261	2	1	1	1	850	93.4	4.86	1.68		other biological processes	non-structural extracellular	enzyme regulator activity	555466
High	H9JEJ5	Casein kinase II subunit beta OS=Bombyx mori OX=7091 PE=3 SV=1	5.231	8	2	2	2	264	30.1	5.25	0			other cell component	enzyme regulator activity	2.11315e+06
High	H9JHQ9	Uncharacterized protein OS=Bombyx mori OX=7091 GN=101740913 PE=3 SV=1	5.185	6	1	1	1	266	28.7	9.91	1.91	101740913		other membranes		834958
High	H9JW04	Coatomer subunit beta OS=Bombyx mori OX=7091 PE=4 SV=1	5.159	1	1	1	1	913	100.6	6.86	2.74		transport	other membranes;ER/Golgi	other molecular function	868774
High	H9J8D5	Kinesin-like protein OS=Bombyx mori OX=7091 PE=3 SV=1	5.086	3	2	2	2	676	74.9	8.35	2.15		other biological processes	cytoskeleton	cytoskeletal activity;other molecular function	3.39644e+06
High	H9IVH2	Uncharacterized protein OS=Bombyx mori OX=7091 GN=101738983 PE=4 SV=1	5.03	11	2	2	2	282	32.5	9.55	1.93	101738983			other molecular function	1.77427e+06
High	H9IXN0	Uncharacterized protein OS=Bombyx mori OX=7091 PE=4 SV=1	4.983	4	2	2	2	515	58.5	4.53	0					1.08576e+06
High	H9IUJ4	39S ribosomal protein L22, mitochondrial OS=Bombyx mori OX=7091 GN=101745675 PE=3 SV=1	4.973	12	2	3	2	203	23.9	9.83	0	101745675	protein metabolism;other metabolic processes	translational apparatus	other molecular function	1.85914e+06
High	H9J0X8	Uncharacterized protein OS=Bombyx mori OX=7091 PE=3 SV=1	4.958	4	1	1	1	275	28.6	9.63	2.53			other membranes		832303
High	H9JCC9	R3H domain-containing protein OS=Bombyx mori OX=7091 PE=4 SV=1	4.947	8	2	2	2	247	27.6	9.41	2.39				nucleic acid binding activity;other molecular function	4383932
High	H9JR68	Uncharacterized protein OS=Bombyx mori OX=7091 PE=4 SV=1	4.936	9	3	3	3	376	43.4	8	0					1.93883e+06
High	H9JLB7	PINc domain-containing protein OS=Bombyx mori OX=7091 PE=4 SV=1	4.932	6	1	1	1	188	21.8	9.51	0		RNA metabolism OR transcription;other metabolic processes	nucleus;other cell component		2.56951e+06
High	H9IW78	U3 small nucleolar RNA-associated protein 15 homolog OS=Bombyx mori OX=7091 GN=101746348 PE=4 SV=1	4.912	6	2	2	2	527	59.1	8.56	0	101746348	RNA metabolism OR transcription;other metabolic processes	nucleus		1951694
High	H9J463	Eukaryotic translation initiation factor 2 subunit 1 OS=Bombyx mori OX=7091 GN=693063 PE=3 SV=1	4.884	5	1	1	1	332	37.2	4.86	1.94	693063	protein metabolism;other metabolic processes		nucleic acid binding activity
High	H9IZS8	MCM domain-containing protein OS=Bombyx mori OX=7091 GN=101746848 PE=3 SV=1	4.857	11	2	2	2	276	30.7	6.7	2.16	101746848	cell organization and biogenesis;DNA metabolism;other metabolic processes	other cell component	nucleic acid binding activity;other molecular function	570976
High	H9JDN4	CBF domain-containing protein OS=Bombyx mori OX=7091 PE=3 SV=1	4.854	3	1	1	1	480	54.3	7.17	2.23		other biological processes	nucleus		424758
High	H9J9Y2	ANK_REP_REGION domain-containing protein OS=Bombyx mori OX=7091 PE=4 SV=1	4.85	2	1	1	1	772	81.3	5.99	2.2					373336
High	H9JAK0	Kinesin motor domain-containing protein OS=Bombyx mori OX=7091 PE=3 SV=1	4.843	6	3	3	3	620	70.8	8.87	0		other biological processes		cytoskeletal activity;other molecular function	1817476
High	H9JRN6	A to I editase domain-containing protein OS=Bombyx mori OX=7091 PE=4 SV=1	4.809	18	2	2	2	89	10.3	8.72	1.96		RNA metabolism OR transcription;other metabolic processes		nucleic acid binding activity;other molecular function	2.36613e+06
High	H9J2S2	AB hydrolase-1 domain-containing protein OS=Bombyx mori OX=7091 PE=4 SV=1	4.803	7	2	2	2	267	30.9	9.11	0			other membranes		1.42616e+06
High	H9JJU4	AA_TRNA_LIGASE_II domain-containing protein OS=Bombyx mori OX=7091 PE=4 SV=1	4.778	26	2	2	2	78	8.7	8.59	2.26		protein metabolism;RNA metabolism OR transcription;other metabolic processes	other cell component	other molecular function	1.34875e+06
High	H9J5Y8	Uncharacterized protein OS=Bombyx mori OX=7091 PE=3 SV=2	4.775	5	1	2	1	261	29.7	8.69	4.1					2.94161e+06
High	H9JSM0	Uncharacterized protein OS=Bombyx mori OX=7091 PE=4 SV=1	4.745	2	2	2	2	1111	126	5.92	1.73		cell cycle OR cell proliferation;signal transduction	other cell component	kinase activity;other molecular function	1.73688e+06
High	H9JK30	Uncharacterized protein OS=Bombyx mori OX=7091 PE=3 SV=1	4.744	1	1	1	1	1139	128.7	8.16	2.53		cell organization and biogenesis;other biological processes		cytoskeletal activity;other molecular function	869986
High	H9J2J3	Tudor domain-containing protein OS=Bombyx mori OX=7091 GN=101736899 PE=4 SV=1	4.733	12	1	1	1	240	27.2	7.94	3.26	101736899	RNA metabolism OR transcription;other metabolic processes	nucleus;other cell component	nucleic acid binding activity	2.30991e+06
High	H9JSG1	Uncharacterized protein OS=Bombyx mori OX=7091 PE=4 SV=1	4.732	10	2	2	2	307	34.8	4.3	0					1.30888e+06
High	H9JCM2	PCI domain-containing protein OS=Bombyx mori OX=7091 GN=692900 PE=3 SV=1	4.724	5	2	2	2	450	51.7	6.57	3.47	692900		other cell component		1.24345e+06
High	H9J0I1	DNA-directed RNA polymerase subunit beta OS=Bombyx mori OX=7091 PE=3 SV=2	4.715	3	2	2	2	1149	131.1	7.05	1.71		RNA metabolism OR transcription;other metabolic processes		nucleic acid binding activity;other molecular function	672010
High	H9J250	Uncharacterized protein OS=Bombyx mori OX=7091 PE=4 SV=1	4.707	7	2	2	2	435	48.8	5.54	0					468613
High	H9JH45	Protein kinase domain-containing protein OS=Bombyx mori OX=7091 GN=101738850 PE=4 SV=1	4.627	6	2	2	2	512	58	9.79	2.29	101738850			kinase activity;other molecular function	2.07435e+06
High	H9JKB2	Methionine aminopeptidase 2 OS=Bombyx mori OX=7091 GN=101740408 PE=3 SV=1	4.549	2	1	1	1	467	52	6.46	2.59	101740408	protein metabolism;other metabolic processes	other cell component	other molecular function	790950
High	H9JUF5	Uncharacterized protein OS=Bombyx mori OX=7091 PE=3 SV=1	4.54	8	2	2	2	318	34.6	9.66	0			other membranes		4.22623e+06
High	H9J0B7	PCI domain-containing protein OS=Bombyx mori OX=7091 GN=101746211 PE=3 SV=1	4.527	4	2	2	2	494	56.3	8.41	0	101746211	other biological processes	other cell component	enzyme regulator activity	5.27446e+06
High	H9JQW4	Cleavage and polyadenylation specificity factor subunit 4 OS=Bombyx mori OX=7091 PE=3 SV=1	4.508	5	1	1	1	379	42.6	7.85	0		RNA metabolism OR transcription;other metabolic processes;other biological processes	nucleus;other cell component	nucleic acid binding activity;other molecular function	474766
High	H9J0F2	Complex I-49kD OS=Bombyx mori OX=7091 PE=3 SV=1	4.506	3	1	1	1	412	46.5	6.02	1.71				other molecular function	6.24458e+06
High	H9JU24	Uncharacterized protein OS=Bombyx mori OX=7091 PE=4 SV=1	4.479	15	2	2	2	161	17.9	8.78	1.85					1.81921e+06
High	H9J1V7	Uncharacterized protein OS=Bombyx mori OX=7091 PE=4 SV=1	4.442	9	2	2	2	324	36.8	4.98	1.68					928762
High	H9J4Y7	Uncharacterized protein OS=Bombyx mori OX=7091 PE=4 SV=1	4.381	2	1	1	1	520	57.4	8.75	0			other membranes		1218616
High	H9IYT8	CDGSH iron-sulfur domain-containing protein 2 homolog OS=Bombyx mori OX=7091 PE=3 SV=1	4.333	9	1	1	1	128	14.3	9.13	2.13		other biological processes	other membranes;ER/Golgi	other molecular function	1.65415e+06
High	H9JSN9	Signal peptidase complex catalytic subunit SEC11 OS=Bombyx mori OX=7091 PE=3 SV=1	4.298	3	1	1	1	587	65.6	7.62	2.48		protein metabolism;other metabolic processes	other membranes;ER/Golgi	other molecular function	812787
High	H9JBJ2	WD_REPEATS_REGION domain-containing protein OS=Bombyx mori OX=7091 PE=4 SV=1	4.289	13	2	2	2	139	15.5	5.78	2.04					3.92746e+06
High	H9IXW2	Tyrosine-protein phosphatase domain-containing protein OS=Bombyx mori OX=7091 PE=4 SV=1	4.283	12	1	1	1	98	11.5	8	1.71				other molecular function	582382
High	H9J8K3	Aminotran_1_2 domain-containing protein OS=Bombyx mori OX=7091 PE=4 SV=1	4.28	4	1	1	1	321	35.1	8.28	0		other metabolic processes		other molecular function	594511
High	H9J2G5	Uncharacterized protein OS=Bombyx mori OX=7091 GN=100620062 PE=4 SV=1	4.273	2	1	1	1	640	71.2	4.94	2.07	100620062				861886
High	Q2F5L5	Protein transport protein Sec61 subunit beta OS=Bombyx mori OX=7091 GN=733070 PE=2 SV=1	4.26	10	1	3	1	97	10.1	11.8	3.93	733070	transport	other membranes;ER/Golgi		2.19409e+06
High	H9JRQ1	Programmed cell death protein 4 OS=Bombyx mori OX=7091 GN=101743674 PE=3 SV=1	4.213	5	1	1	1	262	28.7	5.11	2.15	101743674	other biological processes	other cell component		1090723
High	H9J3M5	Leuk-A4-hydro_C domain-containing protein OS=Bombyx mori OX=7091 PE=3 SV=1	4.206	2	1	1	1	763	88.1	6.23	1.62		protein metabolism;other metabolic processes	translational apparatus	other molecular function	817686
High	H9JHF9	CRC domain-containing protein OS=Bombyx mori OX=7091 PE=3 SV=1	4.196	1	2	2	2	1295	144.7	8.34	0			other membranes;ER/Golgi;nucleus	other molecular function	1.34227e+06
High	H9JBR2	Uncharacterized protein OS=Bombyx mori OX=7091 PE=4 SV=1	4.193	1	1	1	1	1149	129.5	5.94	0			nucleus	other molecular function	1.16606e+06
High	H9JQQ5	Condensin complex subunit 2 OS=Bombyx mori OX=7091 GN=101742606 PE=3 SV=1	4.174	2	1	1	1	696	77.5	5.59	1.82	101742606	cell cycle OR cell proliferation;cell organization and biogenesis;other biological processes	other cell component
High	H9J7K1	2-phospho-D-glycerate hydro-lyase OS=Bombyx mori OX=7091 PE=3 SV=1	4.148	4	1	1	1	433	47	6.07	2.2		other metabolic processes	cytosol	other molecular function	471249
High	H9JWC8	CPSF_A domain-containing protein OS=Bombyx mori OX=7091 PE=4 SV=1	4.119	2	2	2	2	1350	151.7	8.31	0			nucleus	nucleic acid binding activity	1.10859e+06
High	H9J9T2	Uncharacterized protein OS=Bombyx mori OX=7091 PE=3 SV=1	4.096	10	1	1	1	115	13.5	9.2	2.51			mitochondrion		833179
High	H6VTQ0	DnaJ-10 OS=Bombyx mori OX=7091 GN=100302622 PE=2 SV=1	4.083	5	1	1	1	269	31.3	8.72	2.28	100302622				1.02574e+06
High	H9IVH8	Uncharacterized protein OS=Bombyx mori OX=7091 GN=733071 PE=3 SV=1	4.077	7	2	2	2	219	24.7	8.81	0	733071	transport	other membranes		739384
High	H9J2B5	Uncharacterized protein OS=Bombyx mori OX=7091 GN=101743323 PE=3 SV=1	4.036	2	1	1	1	620	70.8	6.98	2.44	101743323		cytoskeleton		885637
High	H9JX71	PCI domain-containing protein OS=Bombyx mori OX=7091 GN=101735320 PE=3 SV=1	4.014	6	2	2	2	421	47.2	6.48	0	101735320	cell organization and biogenesis	other cell component		1598134
High	H9IST5	PWI domain-containing protein OS=Bombyx mori OX=7091 PE=4 SV=1	3.991	1	1	2	1	869	100.3	9.86	2.4		RNA metabolism OR transcription;other metabolic processes			1.42024e+06
High	H9IS46	Uncharacterized protein OS=Bombyx mori OX=7091 PE=4 SV=1	3.959	3	1	1	1	506	53.2	5.26	1.61
High	H9JPJ5	Nucleolar protein 16 OS=Bombyx mori OX=7091 PE=3 SV=1	3.952	6	1	1	1	180	21.1	9.55	2.24			nucleus		902367
High	H9JBK1	Nop domain-containing protein OS=Bombyx mori OX=7091 PE=4 SV=1	3.942	4	1	1	1	345	38.4	4.96	1.81		cell organization and biogenesis;RNA metabolism OR transcription;other metabolic processes	nucleus		442705
High	H9JBT5	Nucleolar protein 12 OS=Bombyx mori OX=7091 GN=101739431 PE=3 SV=1	3.936	5	1	1	1	228	26.8	10.04	1.95	101739431		nucleus		589178
High	H9IXM9	Importin N-terminal domain-containing protein OS=Bombyx mori OX=7091 PE=4 SV=1	3.931	4	1	1	1	274	32.3	6.32	1.79		transport		other molecular function	490428
High	H9IVU0	I/LWEQ domain-containing protein OS=Bombyx mori OX=7091 PE=4 SV=1	3.913	4	2	2	2	697	73.2	5.83	0		cell adhesion	other cell component	cytoskeletal activity	701875
High	H9J5F0	DNA damage-binding protein 1 OS=Bombyx mori OX=7091 PE=3 SV=1	3.897	2	2	2	2	848	93.9	5.53	1.81			nucleus	nucleic acid binding activity	858748
High	H9IX22	MRP-S28 domain-containing protein OS=Bombyx mori OX=7091 GN=101742763 PE=4 SV=1	3.895	5	2	2	2	343	39.8	8.41	3.43	101742763	protein metabolism;other metabolic processes	mitochondrion	other molecular function	1.27703e+06
High	H9J647	Uncharacterized protein OS=Bombyx mori OX=7091 PE=3 SV=1	3.888	5	1	1	1	263	28.6	6.92	0
High	H9JY66	HTH OST-type domain-containing protein OS=Bombyx mori OX=7091 PE=4 SV=1	3.887	4	1	1	1	412	46	9.45	2.09					562475
High	H9IU03	Polypeptide N-acetylgalactosaminyltransferase OS=Bombyx mori OX=7091 PE=3 SV=1	3.874	3	1	1	1	589	68.3	7.33	0		protein metabolism;other metabolic processes	other membranes;ER/Golgi	other molecular function	632814
High	H9J5N3	PSP domain-containing protein OS=Bombyx mori OX=7091 PE=4 SV=1	3.861	1	1	1	1	901	98.2	5.34	1.61			nucleus
High	H9J5X2	DNA-directed RNA polymerases I and III subunit RPAC1 OS=Bombyx mori OX=7091 GN=101739534 PE=3 SV=1	3.849	5	2	2	2	332	38.2	6.74	0	101739534	RNA metabolism OR transcription;other metabolic processes	nucleus	nucleic acid binding activity;other molecular function	1.26871e+06
High	H9J202	Uncharacterized protein OS=Bombyx mori OX=7091 GN=101743187 PE=4 SV=1	3.831	2	2	2	2	1030	116.5	6.23	0	101743187	RNA metabolism OR transcription;other metabolic processes		nucleic acid binding activity;other molecular function	976658
High	H9JMY4	Uncharacterized protein OS=Bombyx mori OX=7091 GN=101740493 PE=4 SV=1	3.815	6	2	2	2	569	66	8.48	0	101740493	RNA metabolism OR transcription;other metabolic processes			593764
High	H9JPH1	Letm1 RBD domain-containing protein OS=Bombyx mori OX=7091 PE=4 SV=1	3.812	4	2	2	2	565	64	5.78	0			other membranes;mitochondrion	translation activity	1.45388e+06
High	H9JSF9	DBC1 domain-containing protein OS=Bombyx mori OX=7091 GN=101743389 PE=4 SV=1	3.81	1	1	1	1	1146	129.1	5.76	0	101743389	other biological processes	other cell component		565367
High	H9J7D6	Uncharacterized protein OS=Bombyx mori OX=7091 PE=4 SV=1	3.775	3	1	1	1	408	42.7	4.7	0					981166
High	H9ITV2	Uncharacterized protein OS=Bombyx mori OX=7091 PE=4 SV=1	3.764	7	1	1	1	151	17	6.18	1.73				other molecular function	461947
High	H9IYG2	Uncharacterized protein OS=Bombyx mori OX=7091 PE=4 SV=1	3.713	5	1	1	1	199	21	10.04	2.11					371892
High	H9JVD4	Uncharacterized protein OS=Bombyx mori OX=7091 PE=3 SV=1	3.712	4	1	1	1	376	43.6	8.37	0		other biological processes	mitochondrion;translational apparatus		435182
High	H9J7N1	Uncharacterized protein OS=Bombyx mori OX=7091 PE=3 SV=1	3.693	4	2	2	2	830	94.7	6.49	0		other metabolic processes;other biological processes		nucleic acid binding activity	437684
High	H9JQ23	Uncharacterized protein OS=Bombyx mori OX=7091 PE=4 SV=1	3.688	10	1	1	1	131	14.9	10.89	2					828787
High	H9JFW8	Uncharacterized protein OS=Bombyx mori OX=7091 PE=3 SV=1	3.662	5	1	1	1	266	29.1	9.35	2.26		transport	other membranes		978286
High	H9J2I8	Glycylpeptide N-tetradecanoyltransferase OS=Bombyx mori OX=7091 GN=101735807 PE=3 SV=1	3.657	7	1	1	1	470	54	8.09	0	101735807	protein metabolism;other metabolic processes		other molecular function	761174
High	H9ISY4	Uncharacterized protein OS=Bombyx mori OX=7091 PE=4 SV=1	3.61	4	2	2	2	503	56.9	9.16	1.61					680997
High	H9IWI0	Uncharacterized protein OS=Bombyx mori OX=7091 GN=101746085 PE=4 SV=1	3.608	6	1	1	1	176	21	9.79	0	101746085				353415
High	H9JL47	Uncharacterized protein OS=Bombyx mori OX=7091 PE=3 SV=1	3.601	5	2	2	2	310	33.5	9.54	0		transport	other membranes		1.88094e+06
High	H9JRN2	U4/U6.U5 small nuclear ribonucleoprotein 27 kDa protein OS=Bombyx mori OX=7091 PE=3 SV=1	3.597	8	1	1	1	145	17.2	11.69	1.94		RNA metabolism OR transcription;other metabolic processes	nucleus		766079
High	H9JB27	Uncharacterized protein OS=Bombyx mori OX=7091 PE=4 SV=1	3.596	3	1	1	1	341	39.6	6.76	1.71					3921140
High	H9JRG9	Uncharacterized protein OS=Bombyx mori OX=7091 PE=4 SV=1	3.577	1	1	1	1	1532	166.7	6.04	2.18		developmental processes	cytoskeleton;other cell component		484114
High	H9JH87	WD_REPEATS_REGION domain-containing protein OS=Bombyx mori OX=7091 GN=101737123 PE=4 SV=1	3.544	1	1	1	1	879	99.3	6.42	0	101737123	RNA metabolism OR transcription;other metabolic processes			681457
High	H9JQ97	Uncharacterized protein OS=Bombyx mori OX=7091 PE=4 SV=1	3.524	10	1	1	1	246	27.6	5.14	0					1.34674e+06
High	H9IT95	Calreticulin OS=Bombyx mori OX=7091 PE=3 SV=1	3.517	5	2	2	2	398	45.8	4.65	0		other biological processes	ER/Golgi	other molecular function	1.75818e+06
High	Q2F5P6	Mitochondrial matrix protein p33 OS=Bombyx mori OX=7091 GN=692953 PE=2 SV=1	3.515	8	1	1	1	287	32	5.27	0	692953		mitochondrion		967790
High	H9JPR6	Asparagine synthetase [glutamine-hydrolyzing] OS=Bombyx mori OX=7091 PE=4 SV=1	3.511	5	2	2	2	594	67.3	7.91	1.75		other metabolic processes		other molecular function	2.45626e+07
High	H9ITT4	Transmembrane protein 208 OS=Bombyx mori OX=7091 PE=3 SV=1	3.485	6	1	1	1	176	20.5	9.44	1.91			other membranes;ER/Golgi		2.51674e+06
High	H9IWS1	Uncharacterized protein OS=Bombyx mori OX=7091 PE=4 SV=1	3.469	2	1	1	1	497	56.9	8.19	1.76					795776
High	H9JKX9	Uncharacterized protein OS=Bombyx mori OX=7091 PE=4 SV=1	3.455	2	2	2	2	1309	147.2	5.3	0					811903
High	M4B147	RNA helicase OS=Bombyx mori OX=7091 PE=3 SV=1	3.388	3	1	1	1	358	40.7	7.99	1.93		other biological processes	other cell component	nucleic acid binding activity;other molecular function	477021
High	H9JMH0	Small nuclear ribonucleoprotein Sm D2 OS=Bombyx mori OX=7091 PE=3 SV=1	3.377	8	1	1	1	109	12.3	9.76	2.37		RNA metabolism OR transcription;other metabolic processes	nucleus		1118712
High	H9J3E9	RNA helicase OS=Bombyx mori OX=7091 PE=3 SV=1	3.336	3	1	1	1	617	67.8	6.62	0			other cell component	nucleic acid binding activity;other molecular function
High	H9J0W6	J domain-containing protein OS=Bombyx mori OX=7091 PE=4 SV=1	3.325	3	1	1	1	336	37.8	5.5	0		other biological processes		other molecular function	769831
High	H9JFK4	60S ribosomal protein L23 OS=Bombyx mori OX=7091 PE=3 SV=1	3.318	18	1	1	1	108	11.9	10.29	0		protein metabolism;other metabolic processes	translational apparatus	other molecular function
High	H9JTV5	Uncharacterized protein OS=Bombyx mori OX=7091 PE=4 SV=1	3.315	1	1	1	1	839	97.6	5.41	1.71				nucleic acid binding activity
High	H9JBF6	TOG domain-containing protein OS=Bombyx mori OX=7091 GN=101738436 PE=3 SV=1	3.315	1	1	1	1	1336	149	6.83	2.2	101738436	cell organization and biogenesis;RNA metabolism OR transcription;other metabolic processes	nucleus	nucleic acid binding activity	786992
High	H9J5E9	Uncharacterized protein OS=Bombyx mori OX=7091 PE=4 SV=1	3.31	2	1	1	1	521	57.5	9.22	1.73		transport	other membranes	transporter activity	353099
High	H9J7H8	Uncharacterized protein OS=Bombyx mori OX=7091 GN=101746214 PE=4 SV=1	3.305	2	2	2	2	1184	133.9	7.83	0	101746214	other biological processes		nucleic acid binding activity;other molecular function	628307
High	H9J2S8	Dihydrolipoyllysine-residue succinyltransferase component of 2-oxoglutarate dehydrogenase complex, mitochondrial OS=Bombyx mori OX=7091 PE=3 SV=1	3.283	2	1	1	1	410	45.1	9.33	0		other metabolic processes	other cell component	other molecular function	500768
High	H9JP36	Uncharacterized protein OS=Bombyx mori OX=7091 PE=4 SV=1	3.276	1	1	1	1	735	81.4	4.96	1.96					852596
High	H9J0G4	Nucleolar complex protein 2 homolog OS=Bombyx mori OX=7091 PE=3 SV=1	3.27	3	2	2	2	674	77.6	7.47	0			nucleus		1.78652e+06
High	H9J6H4	Glutamyl-tRNA synthetase OS=Bombyx mori OX=7091 PE=3 SV=1	3.247	1	1	1	1	706	80.4	7.12	2.22		protein metabolism;RNA metabolism OR transcription;other metabolic processes	other cell component	other molecular function	635348
High	H9ITA4	Coatomer subunit gamma OS=Bombyx mori OX=7091 PE=3 SV=1	3.235	2	1	1	1	753	82.6	5.34	1.71		transport	other membranes;ER/Golgi	other molecular function	489413
High	H9J1G1	FIP1-like 1 protein OS=Bombyx mori OX=7091 PE=3 SV=1	3.226	4	1	1	1	364	39.8	4.58	1.64			nucleus		488414
High	H9JFK7	Non-specific serine/threonine protein kinase OS=Bombyx mori OX=7091 PE=3 SV=1	3.218	2	1	1	1	469	53.7	7.78	1.67				kinase activity;other molecular function
High	H9JBE2	NADPH--cytochrome P450 reductase OS=Bombyx mori OX=7091 PE=3 SV=1	3.217	2	1	1	1	642	73.1	5.92	1.77			other membranes;ER/Golgi	other molecular function	362644
High	H9JJJ8	Uncharacterized protein OS=Bombyx mori OX=7091 GN=101743807 PE=3 SV=1	3.204	2	1	1	1	542	58.7	5.91	0	101743807	other biological processes	cytosol	other molecular function	621444
High	H9IV39	Rab GDP dissociation inhibitor OS=Bombyx mori OX=7091 GN=101738804 PE=3 SV=1	3.198	3	1	1	1	443	49.9	5.41	0	101738804	transport;signal transduction	other cell component	enzyme regulator activity	1.05676e+06
High	H9J552	Uncharacterized protein OS=Bombyx mori OX=7091 GN=101739128 PE=4 SV=1	3.198	2	1	1	1	621	71.2	10.49	1.7	101739128	RNA metabolism OR transcription;other metabolic processes		other molecular function	1.13668e+06
High	H9J719	RRM domain-containing protein OS=Bombyx mori OX=7091 PE=4 SV=1	3.183	7	2	2	2	312	36.1	9.31	1.72				nucleic acid binding activity	1672132
High	H9ISS3	NTP_transf_3 domain-containing protein OS=Bombyx mori OX=7091 PE=4 SV=1	3.159	4	2	2	2	451	51	7.06	0					904922
High	H9JFA5	SKIP_SNW domain-containing protein OS=Bombyx mori OX=7091 GN=101741945 PE=3 SV=1	3.129	4	1	1	1	555	62.6	9.25	0	101741945	RNA metabolism OR transcription;other metabolic processes	nucleus		758114
High	H9J3J1	Uncharacterized protein OS=Bombyx mori OX=7091 GN=101745649 PE=4 SV=1	3.122	3	1	1	1	395	45.9	9.36	1.86	101745649	protein metabolism;other metabolic processes	translational apparatus;other cell component	other molecular function	490202
High	H9J8Q8	Uncharacterized protein OS=Bombyx mori OX=7091 PE=3 SV=1	3.104	8	1	1	1	149	16.2	7.81	0			other membranes		869661
High	H9J5Q7	GATOR complex protein SEC13 OS=Bombyx mori OX=7091 GN=101741617 PE=3 SV=1	3.101	4	1	1	1	313	34.7	5	1.72	101741617	cell organization and biogenesis;transport;other biological processes	other membranes;ER/Golgi;nucleus;other cytoplasmic organelle	other molecular function	452468
High	H9J6I7	Uncharacterized protein OS=Bombyx mori OX=7091 PE=4 SV=1	3.099	1	1	1	1	2102	227.8	4.88	0		cell organization and biogenesis;other biological processes	non-structural extracellular	enzyme regulator activity;other molecular function
High	H9JK69	USP domain-containing protein OS=Bombyx mori OX=7091 PE=4 SV=1	3.085	3	1	2	1	287	31.1	9.55	1.8		protein metabolism;other metabolic processes		other molecular function	806484
High	H9JEJ0	Ras-GAP domain-containing protein OS=Bombyx mori OX=7091 PE=4 SV=1	3.078	2	1	1	1	867	96	6.01	0		signal transduction;other biological processes
High	H9J9B1	Uncharacterized protein OS=Bombyx mori OX=7091 PE=4 SV=1	3.074	1	1	1	1	1022	108.6	6.18	0		RNA metabolism OR transcription;other metabolic processes	other cell component		711157
High	H9JEM9	G domain-containing protein OS=Bombyx mori OX=7091 GN=101740236 PE=4 SV=1	3.068	2	1	1	1	712	81.6	8.54	0	101740236			other molecular function	914614
High	H9JRI2	Uncharacterized protein OS=Bombyx mori OX=7091 PE=3 SV=1	3.059	2	1	1	1	950	107.7	8.46	0		other metabolic processes	other membranes	other molecular function	490849
High	H9JHS7	Uncharacterized protein OS=Bombyx mori OX=7091 GN=101737291 PE=4 SV=1	3.059	5	1	3	1	147	15.6	4.26	6.13	101737291				1.38343e+06	Acetyl [N-Term]
High	H9JPY4	Uncharacterized protein OS=Bombyx mori OX=7091 GN=101740613 PE=4 SV=1	3.044	11	1	1	1	116	12.2	4.44	1.61	101740613				497670
High	H9JUY8	U3 small nucleolar ribonucleoprotein protein MPP10 OS=Bombyx mori OX=7091 PE=3 SV=1	3.041	2	1	1	1	560	65	5.19	0		RNA metabolism OR transcription;other metabolic processes	nucleus;other cell component		734190
High	H9J0N2	C2H2-type domain-containing protein OS=Bombyx mori OX=7091 PE=4 SV=1	3.039	1	1	1	1	938	105.3	7.44	0					626665
High	H9JRR4	Peptidase_M41 domain-containing protein OS=Bombyx mori OX=7091 PE=4 SV=1	3.028	10	1	1	1	125	13.8	6.81	0				other molecular function	343954
High	H9ISA0	60S ribosome subunit biogenesis protein NIP7 homolog OS=Bombyx mori OX=7091 GN=101738785 PE=3 SV=1	3.023	7	1	1	1	180	20.4	9.25	0	101738785	cell organization and biogenesis	nucleus	nucleic acid binding activity	3.47996e+06
High	H9IT93	Uncharacterized protein OS=Bombyx mori OX=7091 PE=4 SV=1	3.001	1	2	4	1	1120	128.5	6.28	3.71		RNA metabolism OR transcription;other metabolic processes		nucleic acid binding activity;other molecular function	8874212
High	H9JVY6	Ribosomal RNA-processing protein 8 OS=Bombyx mori OX=7091 PE=3 SV=1	3	5	1	1	1	310	35.9	9.72	0		RNA metabolism OR transcription;other metabolic processes	nucleus	other molecular function	1.29738e+06
High	H9JI61	J domain-containing protein OS=Bombyx mori OX=7091 PE=4 SV=1	2.992	4	1	1	1	474	53.9	7.2	0		other biological processes		other molecular function	694739
High	H9JDK7	Uncharacterized protein OS=Bombyx mori OX=7091 PE=4 SV=1	2.991	1	1	1	1	1147	130.3	6.44	0					273282
High	H9JEG5	Uncharacterized protein OS=Bombyx mori OX=7091 PE=3 SV=1	2.989	6	1	1	1	296	33	9.1	0			other membranes	other molecular function
High	H9J7Z3	RRM domain-containing protein OS=Bombyx mori OX=7091 PE=3 SV=1	2.985	6	1	1	1	188	21.3	9.14	2.13		other biological processes	nucleus	nucleic acid binding activity	952352
High	H9J273	Uncharacterized protein OS=Bombyx mori OX=7091 PE=4 SV=1	2.976	5	1	1	1	226	26.4	6.44	1.74		other metabolic processes		other molecular function	871594
High	H9IZL0	Uncharacterized protein OS=Bombyx mori OX=7091 PE=4 SV=1	2.961	2	1	1	1	648	68.8	9.92	0		other biological processes		nucleic acid binding activity	1.34677e+06
High	H9IS99	Uncharacterized protein OS=Bombyx mori OX=7091 PE=4 SV=1	2.927	10	1	1	1	179	20.4	5.54	0					1.11491e+06
High	H9J8Q6	BTB domain-containing protein OS=Bombyx mori OX=7091 PE=4 SV=1	2.909	6	1	1	1	299	33.4	8.66	0					704655
High	H9JK60	Ubiquitin-activating enzyme E1 OS=Bombyx mori OX=7091 GN=101739389 PE=3 SV=1	2.898	1	1	1	1	1043	116.2	5.67	0	101739389	protein metabolism;other metabolic processes		other molecular function	724326
High	H9JID6	RNA helicase OS=Bombyx mori OX=7091 GN=101743298 PE=3 SV=1	2.896	2	1	1	1	540	61.3	9.31	2.18	101743298		other cell component	nucleic acid binding activity;other molecular function	2.05202e+06
High	H9JJ56	Protein kinase domain-containing protein OS=Bombyx mori OX=7091 PE=4 SV=1	2.888	4	1	1	1	343	39	5.35	1.71				kinase activity;other molecular function	547279
High	H9ITC3	Uncharacterized protein OS=Bombyx mori OX=7091 PE=4 SV=1	2.887	3	1	1	1	587	64.6	9.19	0					363801
High	H9JAR9	Uncharacterized protein OS=Bombyx mori OX=7091 PE=4 SV=1	2.883	1	1	1	1	918	98.6	5.22	1.79					4.36323e+06
High	H9JKX2	Uncharacterized protein OS=Bombyx mori OX=7091 GN=101736455 PE=3 SV=1	2.877	3	1	1	1	305	36	9.67	0	101736455	protein metabolism;other metabolic processes	translational apparatus	other molecular function	1.07502e+06
High	H9J6A7	Uncharacterized protein OS=Bombyx mori OX=7091 PE=3 SV=1	2.874	1	2	2	2	4244	487.1	5.3	0		other biological processes	cytoskeleton;other cell component	cytoskeletal activity;other molecular function	7.48894e+06
High	H9JTB3	RNA helicase OS=Bombyx mori OX=7091 GN=101745872 PE=3 SV=1	2.857	4	2	2	2	597	68.3	9.48	1.7	101745872		other cell component	nucleic acid binding activity;other molecular function	955652
High	H9JGY6	Uncharacterized protein OS=Bombyx mori OX=7091 PE=4 SV=1	2.852	1	1	1	1	735	86.9	7.75	0
High	H9J2Q0	ULP_PROTEASE domain-containing protein OS=Bombyx mori OX=7091 GN=101738738 PE=3 SV=1	2.846	2	1	1	1	694	79.1	8.65	2.17	101738738			other molecular function	526567
High	H9IV46	Rab proteins geranylgeranyltransferase component A OS=Bombyx mori OX=7091 GN=101740100 PE=3 SV=1	2.836	2	1	2	1	523	58.5	4.94	1.65	101740100	protein metabolism;other metabolic processes;transport;signal transduction	other cell component	enzyme regulator activity	22469681
High	H9JR33	Tr-type G domain-containing protein OS=Bombyx mori OX=7091 PE=4 SV=2	2.829	1	1	1	1	821	90.1	8.47	1.88				other molecular function	669994
High	H9JRG7	WD_REPEATS_REGION domain-containing protein OS=Bombyx mori OX=7091 GN=101746075 PE=4 SV=1	2.793	2	1	1	1	444	50	4.6	0	101746075		nucleus		742190
High	H9J8K0	Uncharacterized protein OS=Bombyx mori OX=7091 PE=4 SV=1	2.786	5	1	2	1	229	25.7	6.64	0					1.28613e+06
High	H9IVW7	Uncharacterized protein OS=Bombyx mori OX=7091 PE=4 SV=1	2.785	2	1	1	1	435	48.5	7.66	1.83		other biological processes			894132
High	H9JP35	Kinesin-like protein OS=Bombyx mori OX=7091 PE=3 SV=1	2.774	3	1	1	1	503	56.6	7.05	0		other biological processes	cytoskeleton	cytoskeletal activity;other molecular function	862320
High	H9J5P8	S5 DRBM domain-containing protein OS=Bombyx mori OX=7091 PE=3 SV=1	2.755	2	1	1	1	411	47.2	10.07	1.82		protein metabolism;other metabolic processes	translational apparatus;other cell component	nucleic acid binding activity;other molecular function	533053
High	H9JXB7	SAC domain-containing protein OS=Bombyx mori OX=7091 PE=4 SV=1	2.739	11	1	1	1	165	18.6	6.79	0				other molecular function	705665
High	H9J6B4	RNA helicase OS=Bombyx mori OX=7091 PE=4 SV=1	2.734	4	1	1	1	409	46.8	9.29	1.63		other biological processes		nucleic acid binding activity;other molecular function	398212
High	H9J1T0	Leucyl-tRNA synthetase OS=Bombyx mori OX=7091 PE=3 SV=1	2.713	3	1	1	1	725	83.4	7.24	0		protein metabolism;RNA metabolism OR transcription;other metabolic processes		other molecular function	347366
High	H9IVM3	Uncharacterized protein OS=Bombyx mori OX=7091 PE=3 SV=1	2.701	2	1	1	1	590	66	8.43	1.7			other membranes;ER/Golgi		2.07506e+06
High	H9JFM4	Uncharacterized protein OS=Bombyx mori OX=7091 PE=4 SV=1	2.689	40	1	1	1	63	7.2	7.18	0					725886
High	H9JWT1	Fibronectin type-III domain-containing protein OS=Bombyx mori OX=7091 GN=101736596 PE=3 SV=1	2.669	1	1	1	1	1076	123.5	5.81	0	101736596	other metabolic processes		other molecular function	452865
High	H9J4I2	Protein CASC3 OS=Bombyx mori OX=7091 PE=3 SV=1	2.66	9	1	1	1	169	19.5	4.89	2.71		RNA metabolism OR transcription;other metabolic processes;transport;other biological processes	nucleus;other cell component	nucleic acid binding activity	879173
High	H9JU20	Uncharacterized protein OS=Bombyx mori OX=7091 PE=4 SV=1	2.627	1	1	1	1	1482	166.6	5.43	1.72					459216
High	H9JMB7	Uncharacterized protein OS=Bombyx mori OX=7091 PE=3 SV=1	2.62	1	1	1	1	932	105.2	8.29	1.93		RNA metabolism OR transcription;other metabolic processes;transport	other membranes;nucleus	transporter activity	878239
High	H9JS93	Uncharacterized protein OS=Bombyx mori OX=7091 PE=4 SV=1	2.613	1	1	2	1	2111	241.5	8.29	1.91					1.17293e+06
High	H9IZ08	Peptidase_M24 domain-containing protein OS=Bombyx mori OX=7091 GN=101746307 PE=3 SV=1	2.578	2	1	1	1	379	42.1	7.44	2.23	101746307				693870
High	H9IX31	F-box domain-containing protein OS=Bombyx mori OX=7091 PE=4 SV=1	2.569	1	1	1	1	684	76.3	6.3	1.75					2579592
High	H9JXY4	Tudor domain-containing protein OS=Bombyx mori OX=7091 PE=4 SV=1	2.561	9	1	2	1	254	28.6	5.26	0		RNA metabolism OR transcription;other metabolic processes	nucleus;other cell component	nucleic acid binding activity	1.15663e+06
High	H9J571	Small nuclear ribonucleoprotein E OS=Bombyx mori OX=7091 PE=3 SV=1	2.537	12	1	1	1	95	11.1	9.57	1.7		cell organization and biogenesis;RNA metabolism OR transcription;other metabolic processes	nucleus	nucleic acid binding activity	764091
High	H9JCA7	Uncharacterized protein OS=Bombyx mori OX=7091 GN=101740776 PE=4 SV=1	2.512	8	1	1	1	446	50.3	8.69	0	101740776				1.27772e+06
High	H9JIM2	Uncharacterized protein OS=Bombyx mori OX=7091 GN=101744068 PE=4 SV=1	2.507	1	1	1	1	1309	146.8	9.07	0	101744068	RNA metabolism OR transcription;other metabolic processes		nucleic acid binding activity;other molecular function	154054
High	H9J708	Uncharacterized protein OS=Bombyx mori OX=7091 PE=4 SV=1	2.47	2	1	1	1	504	55.2	7.15	1.81		other metabolic processes		other molecular function
High	H9IVA3	Receptor protein-tyrosine kinase OS=Bombyx mori OX=7091 PE=4 SV=1	2.463	1	1	1	1	1158	131.7	6.4	0		protein metabolism;other metabolic processes;signal transduction;other biological processes	other membranes	kinase activity;other molecular function	677265
High	H9IW32	Neugrin OS=Bombyx mori OX=7091 GN=101746488 PE=3 SV=1	2.457	6	1	1	1	369	43.4	8.91	0	101746488		other membranes;mitochondrion		328585
High	H9IWA6	Uncharacterized protein OS=Bombyx mori OX=7091 PE=4 SV=1	2.442	2	1	1	1	496	58.6	7.62	2.26		protein metabolism;other metabolic processes	mitochondrion;translational apparatus	other molecular function	504938
High	H9JQ24	HP domain-containing protein OS=Bombyx mori OX=7091 PE=3 SV=1	2.439	1	1	1	1	1430	161.1	6.34	2.34		cell organization and biogenesis		cytoskeletal activity
High	H9IZX9	Dolichyl-diphosphooligosaccharide--protein glycosyltransferase 48 kDa subunit OS=Bombyx mori OX=7091 PE=3 SV=1	2.431	5	1	1	1	400	45.1	5.87	0		protein metabolism;other metabolic processes	other membranes;ER/Golgi		885342
High	H9JSN6	60S ribosomal export protein NMD3 OS=Bombyx mori OX=7091 PE=3 SV=1	2.425	3	1	1	1	471	53.8	7.05	0		transport	nucleus;other cell component	translation activity	698757
High	H9IYD1	Uncharacterized protein OS=Bombyx mori OX=7091 PE=4 SV=1	2.423	5	1	1	1	217	24.4	8.56	0					1327635
High	H9JTI1	Uncharacterized protein OS=Bombyx mori OX=7091 PE=4 SV=1	2.42	2	1	1	1	895	99.5	8.69	1.79				nucleic acid binding activity;other molecular function	361799
High	H9JBA0	Uncharacterized protein OS=Bombyx mori OX=7091 PE=4 SV=1	2.419	11	1	1	1	82	9.5	10.95	0					173144768
High	H9IU69	Uncharacterized protein OS=Bombyx mori OX=7091 PE=4 SV=1	2.402	2	1	1	1	468	53.3	10.27	0
High	H9JDX5	Uncharacterized protein OS=Bombyx mori OX=7091 GN=101737781 PE=3 SV=1	2.399	4	1	1	1	184	21.8	9.77	0	101737781		other membranes		887844
High	H9JB68	Uncharacterized protein OS=Bombyx mori OX=7091 PE=4 SV=1	2.399	0	1	2	1	1984	222.4	5.83	1.65					1.07199e+06
High	H9JMK3	SWIB domain-containing protein OS=Bombyx mori OX=7091 PE=4 SV=1	2.392	8	1	1	1	206	23.9	7.99	0					533550
High	H9IYM5	Secretory carrier-associated membrane protein OS=Bombyx mori OX=7091 PE=3 SV=1	2.38	4	1	1	1	606	68	7.94	0		transport	other membranes	other molecular function	671310
High	H9JHS0	Uncharacterized protein OS=Bombyx mori OX=7091 PE=4 SV=1	2.367	8	1	1	1	139	15.9	4.28	0					967335
High	H9JQ25	USP domain-containing protein OS=Bombyx mori OX=7091 PE=4 SV=1	2.366	1	1	1	1	952	104.6	8.06	1.69		protein metabolism;DNA metabolism;other metabolic processes;stress response	nucleus;other cell component	other molecular function	767640
High	H9J3P1	Uncharacterized protein OS=Bombyx mori OX=7091 PE=4 SV=1	2.341	1	1	2	1	2662	308.7	5.08	0					5915439
High	H9IZD5	ZZ-type domain-containing protein OS=Bombyx mori OX=7091 GN=101736823 PE=4 SV=1	2.34	2	1	1	1	612	67.9	5.77	1.7	101736823			other molecular function
High	H9JVF0	Uncharacterized protein OS=Bombyx mori OX=7091 PE=3 SV=1	2.335	7	1	1	1	169	18.6	9.95	0		protein metabolism;other metabolic processes	translational apparatus	other molecular function	605862
High	H9J7D4	Chromo domain-containing protein OS=Bombyx mori OX=7091 PE=4 SV=1	2.33	3	1	1	1	431	49.4	8.6	2.37			other cell component	other molecular function	1124157
High	H9JQ13	Cytochrome c domain-containing protein OS=Bombyx mori OX=7091 PE=3 SV=1	2.329	5	1	1	1	308	33.9	8.19	0		other metabolic processes	other membranes;mitochondrion	other molecular function	627902
High	B3VBE3	Vacuolar proton pump subunit B OS=Bombyx mori OX=7091 PE=2 SV=1	2.328	2	1	1	1	494	54.9	5.49	1.61		other metabolic processes;transport	other membranes	transporter activity;other molecular function	713721
High	H9IU26	S1 motif domain-containing protein OS=Bombyx mori OX=7091 PE=4 SV=1	2.326	4	1	1	1	250	27.6	9.42	0		RNA metabolism OR transcription;other metabolic processes		nucleic acid binding activity	1.41505e+06
High	Q5UAL3	40S ribosomal protein S29 OS=Bombyx mori OX=7091 GN=RpS29 PE=3 SV=1	2.31	16	1	1	1	56	6.6	9.91	0	RpS29	protein metabolism;other metabolic processes	cytosol;ER/Golgi;translational apparatus	other molecular function	1.62968e+06
High	H9JLT6	Pre-mRNA-splicing factor SPF27 OS=Bombyx mori OX=7091 PE=3 SV=1	2.307	4	1	1	1	240	27.5	5.33	0		RNA metabolism OR transcription;other metabolic processes	nucleus		536148
High	H9JJG2	Uncharacterized protein OS=Bombyx mori OX=7091 PE=4 SV=1	2.304	1	1	1	1	950	105.1	7.65	0		other biological processes	nucleus		196971
Medium	H9JWP6	Uncharacterized protein OS=Bombyx mori OX=7091 GN=101743289 PE=4 SV=1	2.293	4	1	1	1	403	41.6	9.28	0	101743289				1.55138e+06
Medium	H9JTA0	Dynein light chain OS=Bombyx mori OX=7091 GN=101742895 PE=3 SV=1	2.289	25	1	1	1	89	10.4	7.33	0	101742895	other biological processes	cytoskeleton;other cell component		529748
Medium	Q1HPJ4	Mitochondrial ribosomal protein S12 OS=Bombyx mori OX=7091 GN=733035 PE=2 SV=1	2.277	20	1	1	1	111	12.3	10.99	0	733035	protein metabolism;other metabolic processes	translational apparatus	other molecular function
Medium	H9JC90	Uncharacterized protein OS=Bombyx mori OX=7091 PE=4 SV=1	2.275	3	1	1	1	518	56.8	8.68	0		cell-cell signaling;signal transduction;other biological processes	other cell component		338312
Medium	A7BJS5	Argonaute 1 OS=Bombyx mori OX=7091 GN=Ago1 PE=2 SV=1	2.271	1	1	1	1	912	101.4	9.11	0	Ago1	other biological processes		nucleic acid binding activity	869336
Medium	H9JRF8	Uncharacterized protein OS=Bombyx mori OX=7091 PE=4 SV=1	2.264	4	1	1	1	221	25	9.82	0				nucleic acid binding activity	686066
Medium	H9J1Y4	Uncharacterized protein OS=Bombyx mori OX=7091 GN=101735661 PE=4 SV=1	2.254	1	1	1	1	1806	201.5	9.16	0	101735661	RNA metabolism OR transcription;other metabolic processes		other molecular function	14162615
Medium	H9JQI7	Uncharacterized protein OS=Bombyx mori OX=7091 PE=4 SV=1	2.249	10	1	1	1	88	10.2	7.43	0					669127
Medium	H9JG05	Uncharacterized protein OS=Bombyx mori OX=7091 GN=101741965 PE=4 SV=1	2.229	1	1	1	1	1263	144.2	7.83	0	101741965	other biological processes		nucleic acid binding activity;other molecular function
Medium	H9J598	Dipeptidyl peptidase 3 OS=Bombyx mori OX=7091 GN=101739960 PE=3 SV=1	2.216	2	1	1	1	721	81.1	5.47	1.74	101739960		other cell component	other molecular function	1.04044e+06
Medium	H9IVG3	S10_plectin domain-containing protein OS=Bombyx mori OX=7091 PE=3 SV=1	2.198	5	1	2	1	176	20.3	9.58	0					1.72552e+06
Medium	H9JB75	ADP-ribosyl cyclase/cyclic ADP-ribose hydrolase OS=Bombyx mori OX=7091 PE=3 SV=1	2.185	1	1	1	1	1096	121.6	7.37	0		other metabolic processes;stress response;signal transduction;other biological processes		other molecular function	513037
Medium	H9JQT1	Dihydroorotate dehydrogenase (quinone), mitochondrial OS=Bombyx mori OX=7091 PE=3 SV=1	2.184	4	1	1	1	283	31	9.33	0		other metabolic processes	other membranes;mitochondrion	other molecular function
Medium	H9IYG0	Uncharacterized protein OS=Bombyx mori OX=7091 GN=101737281 PE=4 SV=1	2.162	2	1	3	1	397	44	5.74	6.67	101737281	cell organization and biogenesis			7216257
Medium	H9JNI3	CAAX prenyl protease OS=Bombyx mori OX=7091 GN=101739205 PE=3 SV=1	2.159	2	1	1	1	442	51	6.95	0	101739205	protein metabolism;other metabolic processes	other membranes;ER/Golgi	other molecular function	613183
Medium	H9JX93	MBD domain-containing protein OS=Bombyx mori OX=7091 PE=4 SV=1	2.156	3	1	1	1	448	49.6	4.92	0			nucleus	nucleic acid binding activity
Medium	H9IS95	Uncharacterized protein OS=Bombyx mori OX=7091 PE=3 SV=1	2.142	4	1	1	1	216	25.1	8.88	2.06					1.29684e+06
Medium	H9JJB0	Uncharacterized protein OS=Bombyx mori OX=7091 PE=4 SV=1	2.134	1	1	1	1	1300	142.1	7.2	2.04		cell organization and biogenesis;developmental processes;other biological processes	non-structural extracellular;other cell component	other molecular function	1114206
Medium	H9JRM3	Uncharacterized protein OS=Bombyx mori OX=7091 PE=4 SV=1	2.116	1	1	1	1	1287	147.2	8.94	0			nucleus	other molecular function	716638
Medium	H9JCD0	Uncharacterized protein OS=Bombyx mori OX=7091 PE=4 SV=1	2.106	2	1	1	1	1119	124.7	8.03	0		other biological processes		other molecular function	547930
Medium	H9JIJ2	Mannosyltransferase OS=Bombyx mori OX=7091 PE=3 SV=1	2.062	2	1	1	1	478	54.5	9.5	1.66		protein metabolism;other metabolic processes	other membranes;ER/Golgi	other molecular function	579223
Medium	H9JN71	WD_REPEATS_REGION domain-containing protein OS=Bombyx mori OX=7091 PE=4 SV=1	2.042	2	1	1	1	429	47.1	8.73	0		RNA metabolism OR transcription;other metabolic processes			1.1612e+06
Medium	H9JGW2	zf-AD domain-containing protein OS=Bombyx mori OX=7091 PE=4 SV=1	2.038	8	1	1	1	233	26.3	7.56	0			nucleus	other molecular function	434167
Medium	H9J7F6	Replication protein A subunit OS=Bombyx mori OX=7091 PE=3 SV=1	2.032	2	1	1	1	585	65.1	7.77	1.63		DNA metabolism;other metabolic processes;stress response	nucleus	nucleic acid binding activity;other molecular function	4469761
Medium	H9JPI9	Uncharacterized protein OS=Bombyx mori OX=7091 PE=4 SV=1	2.019	10	1	1	1	123	14.5	5.07	1.71					629491
Medium	H9ISY6	Uncharacterized protein OS=Bombyx mori OX=7091 PE=3 SV=1	2.016	3	1	1	1	342	39.2	6.15	0				other molecular function	526081
Medium	Q2F5N9	Nucleoplasmin isoform 2 OS=Bombyx mori OX=7091 GN=692956 PE=2 SV=1	2.002	4	1	1	1	187	20.8	4.93	0	692956		nucleus		1.09704e+06
Medium	H9IZG4	TIP120 domain-containing protein OS=Bombyx mori OX=7091 PE=3 SV=1	2.001	1	1	1	1	1273	140.4	6.04	0		cell organization and biogenesis			226181
Medium	H9JSZ7	Thiolase_N domain-containing protein OS=Bombyx mori OX=7091 PE=4 SV=1	1.995	5	1	1	1	293	31.6	9.07	0				other molecular function	346679
Medium	H9J1K8	Elongation factor 1-alpha OS=Bombyx mori OX=7091 GN=101742768 PE=3 SV=1	1.986	1	1	1	1	671	74.3	6.9	0	101742768	protein metabolism;other metabolic processes;other biological processes	other cell component	other molecular function	398649
Medium	H9JQQ1	Uncharacterized protein OS=Bombyx mori OX=7091 PE=3 SV=1	1.985	1	1	1	1	2529	283.6	4.96	0		other metabolic processes		other molecular function	448712
Medium	H9JRF6	SUMO-activating enzyme subunit OS=Bombyx mori OX=7091 PE=3 SV=1	1.979	2	1	1	1	589	64.7	5.17	0		protein metabolism;other metabolic processes	nucleus	other molecular function	2.43022e+06
Medium	H9J3D4	Uncharacterized protein OS=Bombyx mori OX=7091 PE=4 SV=1	1.974	7	1	1	1	154	17.2	6.19	0		signal transduction		other molecular function	3.43071e+06
Medium	Q6T9Z7	Fibroinase OS=Bombyx mori OX=7091 GN=693031 PE=2 SV=1	1.955	3	1	1	1	341	38.1	6.33	0	693031			other molecular function	1.18476e+06
Medium	H9JJC4	Uncharacterized protein OS=Bombyx mori OX=7091 PE=4 SV=2	1.952	2	1	1	1	830	96.9	9.16	0		RNA metabolism OR transcription;other metabolic processes		nucleic acid binding activity	340909
Medium	H9JGY1	Uncharacterized protein OS=Bombyx mori OX=7091 PE=4 SV=1	1.949	6	1	1	1	257	28.9	4.83	0					782480
Medium	H9J7Y6	OMPdecase OS=Bombyx mori OX=7091 PE=3 SV=1	1.94	2	1	1	1	473	53	7.62	0		other metabolic processes		other molecular function	762898
Medium	H9IY17	SRF-dependent transcription regulation-associated protein OS=Bombyx mori OX=7091 GN=105842506 PE=4 SV=1	1.938	3	1	1	1	440	51.3	9.61	0	105842506				501246
Medium	H9IVX5	T-complex protein 1 subunit gamma OS=Bombyx mori OX=7091 GN=101744569 PE=3 SV=1	1.922	2	1	1	1	540	59.1	6.34	0	101744569	other biological processes	cytosol	other molecular function	425558
Medium	Q5KT36	Ras oncoprotein OS=Bombyx mori OX=7091 GN=Bras1 PE=2 SV=1	1.92	6	1	1	1	192	21.8	6.8	1.65	Bras1	signal transduction	other membranes	other molecular function	616152
Medium	H9JD53	Uncharacterized protein OS=Bombyx mori OX=7091 PE=3 SV=1	1.919	21	1	1	1	116	13.3	4.63	0			mitochondrion;translational apparatus	other molecular function	477165
Medium	H9JPL8	HIG1 domain-containing protein OS=Bombyx mori OX=7091 GN=101746217 PE=4 SV=1	1.914	12	1	1	1	99	11	10.27	0	101746217		other membranes		279921
Medium	H9IT19	Succinyl-CoA:3-ketoacid-coenzyme A transferase OS=Bombyx mori OX=7091 GN=101737459 PE=3 SV=1	1.909	2	1	1	1	516	56.3	6.87	0	101737459	other metabolic processes	mitochondrion	other molecular function	603017
Medium	H9JK13	Endoplasmic reticulum transmembrane protein OS=Bombyx mori OX=7091 GN=101735495 PE=3 SV=1	1.901	4	1	1	1	224	25.6	8.5	1.84	101735495	transport;other biological processes	other membranes;ER/Golgi		1620844
Medium	H9JK78	Uncharacterized protein OS=Bombyx mori OX=7091 PE=4 SV=1	1.897	0	1	1	1	2122	235.6	7.44	0			nucleus		891566
Medium	H9JCG6	DUF1713 domain-containing protein OS=Bombyx mori OX=7091 PE=4 SV=1	1.888	4	1	1	1	550	62.1	9.32	0				other molecular function	378518
Medium	H9IU95	Uncharacterized protein OS=Bombyx mori OX=7091 PE=4 SV=1	1.869	3	1	1	1	392	46	9.04	0			other membranes		618308
Medium	H9JPI4	Uncharacterized protein OS=Bombyx mori OX=7091 PE=3 SV=1	1.863	3	1	1	1	353	40.5	9.32	0		other metabolic processes	other membranes	other molecular function	965082
Medium	H9JFU7	GT23 domain-containing protein OS=Bombyx mori OX=7091 PE=3 SV=1	1.824	2	1	1	1	516	59.4	7.94	1.84				other molecular function	905702
Medium	H9JIM4	Uncharacterized protein OS=Bombyx mori OX=7091 PE=3 SV=1	1.814	10	1	1	1	121	13.5	8.51	0			other membranes
Medium	H9JIX2	Uncharacterized protein OS=Bombyx mori OX=7091 PE=3 SV=1	1.813	3	1	1	1	683	75.6	5.55	0		other biological processes	mitochondrion	other molecular function	1.23761e+06
Medium	H9IVJ4	Carboxypeptidase Q OS=Bombyx mori OX=7091 GN=101744086 PE=4 SV=1	1.811	3	1	1	1	472	52.2	4.83	0	101744086		non-structural extracellular;ER/Golgi;other cytoplasmic organelle	other molecular function	3.07727e+06
Medium	H9JK32	Protein kinase domain-containing protein OS=Bombyx mori OX=7091 PE=4 SV=1	1.801	1	1	1	1	948	108.9	9.7	0				kinase activity;other molecular function	1.02169e+06
Medium	H9JLG0	Alpha-1,4 glucan phosphorylase OS=Bombyx mori OX=7091 PE=3 SV=1	1.781	1	1	1	1	841	96.4	6	0		other metabolic processes		other molecular function	976453
Medium	H9IWR7	RanGAP1_C domain-containing protein OS=Bombyx mori OX=7091 PE=4 SV=1	1.78	2	1	1	1	542	58.4	4.93	0		signal transduction		enzyme regulator activity	442355
Medium	H9J8Z5	Uncharacterized protein OS=Bombyx mori OX=7091 PE=4 SV=1	1.772	8	1	2	1	86	10.3	9.16	3.79					65954908
Medium	H9IZQ2	Uncharacterized protein OS=Bombyx mori OX=7091 PE=4 SV=1	1.77	2	1	1	1	335	38.9	6.7	0					3.22339e+06
Medium	H9JWZ4	NADH dehydrogenase [ubiquinone] 1 alpha subcomplex subunit 10, mitochondrial OS=Bombyx mori OX=7091 GN=101745480 PE=3 SV=1	1.768	3	1	1	1	398	45.9	6.55	0	101745480	other metabolic processes	other membranes;mitochondrion		709247
Medium	H9JHS1	MI domain-containing protein OS=Bombyx mori OX=7091 PE=4 SV=1	1.763	2	1	1	1	472	53.8	9.41	0				nucleic acid binding activity	892664
Medium	H9J9K3	CR-type domain-containing protein OS=Bombyx mori OX=7091 PE=4 SV=1	1.759	6	1	1	1	313	34.9	6.83	0		other biological processes	other membranes	other molecular function	152467
Medium	H9ITH3	Peroxidase OS=Bombyx mori OX=7091 PE=4 SV=1	1.742	1	1	1	1	1329	151.4	5.9	0		other metabolic processes;stress response;other biological processes	other cell component	other molecular function
Medium	H9J4E0	Uncharacterized protein OS=Bombyx mori OX=7091 PE=4 SV=1	1.741	1	1	1	1	1114	127.5	7.5	0		cell cycle OR cell proliferation;cell organization and biogenesis	nucleus
Medium	H9JPT7	Uncharacterized protein OS=Bombyx mori OX=7091 PE=4 SV=1	1.74	1	1	1	1	921	105	7.83	0		RNA metabolism OR transcription;other metabolic processes		nucleic acid binding activity;other molecular function	409284
Medium	H9J174	Uncharacterized protein OS=Bombyx mori OX=7091 PE=4 SV=1	1.73	2	1	1	1	370	40.7	8.13	1.81					1.51565e+06
Medium	H9IUL3	V-SNARE coiled-coil homology domain-containing protein OS=Bombyx mori OX=7091 GN=101741305 PE=4 SV=1	1.708	6	1	1	1	120	13.1	9.09	1.64	101741305	transport	other membranes		554546
Medium	H9JDC2	Uncharacterized protein OS=Bombyx mori OX=7091 PE=4 SV=1	1.686	1	1	1	1	2417	260	6.28	0		protein metabolism;other metabolic processes;other biological processes		nucleic acid binding activity;other molecular function	209888
Medium	H9IUV8	Tudor domain-containing protein 3 OS=Bombyx mori OX=7091 PE=4 SV=1	1.68	2	1	1	1	961	108.3	8.38	0		cell organization and biogenesis;RNA metabolism OR transcription;other metabolic processes	nucleus;other cell component	nucleic acid binding activity	522423
Medium	H9IWA7	Uncharacterized protein OS=Bombyx mori OX=7091 PE=3 SV=1	1.675	1	1	1	1	590	68.6	6.43	0		RNA metabolism OR transcription;other metabolic processes	other cell component		369731
Medium	H9ISG1	Dolichyl-diphosphooligosaccharide--protein glycosyltransferase subunit DAD1 OS=Bombyx mori OX=7091 GN=101737303 PE=3 SV=1	1.672	9	1	1	1	112	12.6	8.18	2.04	101737303	protein metabolism;other metabolic processes	other membranes;ER/Golgi		661157
Medium	H9JCI5	ERF-3 OS=Bombyx mori OX=7091 PE=4 SV=1	1.669	3	1	1	1	603	65.9	5.26	0		cell organization and biogenesis;protein metabolism;RNA metabolism OR transcription;other metabolic processes	other cell component	nucleic acid binding activity;other molecular function	411284
Medium	H9J2I1	TLC domain-containing protein OS=Bombyx mori OX=7091 GN=101745731 PE=3 SV=1	1.662	4	1	1	1	378	42.9	9.47	0	101745731	transport	other membranes		517295
Medium	H9J7Z5	PUM-HD domain-containing protein OS=Bombyx mori OX=7091 PE=4 SV=1	1.66	2	1	1	1	303	34.9	9.77	0				nucleic acid binding activity	280971
Medium	H9IV04	Double-strand break repair protein OS=Bombyx mori OX=7091 PE=3 SV=1	1.656	1	1	1	1	628	70.6	6.29	1.84		cell cycle OR cell proliferation;DNA metabolism;other metabolic processes;stress response	nucleus	other molecular function	525158
Medium	H9JIM5	Uncharacterized protein OS=Bombyx mori OX=7091 PE=3 SV=1	1.656	5	1	1	1	157	17.9	9.39	1.67			other membranes		1.15752e+06
Medium	H9IY56	Uncharacterized protein OS=Bombyx mori OX=7091 PE=4 SV=1	1.642	2	1	1	1	491	54.9	9.44	0					292602
Medium	H9J6K8	ANK_REP_REGION domain-containing protein OS=Bombyx mori OX=7091 GN=101742761 PE=4 SV=1	1.625	1	1	1	1	1478	163.1	8.85	0	101742761				2579592
Medium	H9JE78	MHD domain-containing protein OS=Bombyx mori OX=7091 GN=101740461 PE=3 SV=1	1.611	2	1	1	1	416	46.4	7.84	1.71	101740461	transport	other membranes		580326
Medium	H9JH94	Uncharacterized protein OS=Bombyx mori OX=7091 PE=4 SV=1	1.603	1	1	1	1	616	70	9.33	1.64					865176
Medium	H9ISF3	Endoribonuclease OS=Bombyx mori OX=7091 PE=4 SV=1	1.595	1	1	1	1	973	111.5	7.71	0		RNA metabolism OR transcription;other metabolic processes;stress response;signal transduction	other membranes	kinase activity;other molecular function	375321
Medium	H9JAE3	Uncharacterized protein OS=Bombyx mori OX=7091 PE=4 SV=1	1.591	17	1	3	1	63	6.8	10.17	5.88					36755156
Medium	H9JIH5	Uncharacterized protein OS=Bombyx mori OX=7091 PE=4 SV=1	1.582	1	1	1	1	632	70.5	10.23	1.67					831460
Medium	H9JH77	UBX domain-containing protein OS=Bombyx mori OX=7091 GN=101739090 PE=4 SV=1	1.582	3	1	1	1	436	49.4	5.29	0	101739090				1210507
Medium	H9JJV1	Rad60-SLD domain-containing protein OS=Bombyx mori OX=7091 GN=101740389 PE=4 SV=1	1.572	2	1	3	1	369	42.1	8.02	6.09	101740389				30308082
Medium	H9J4G8	tRNA (cytosine(34)-C(5))-methyltransferase OS=Bombyx mori OX=7091 GN=101745118 PE=3 SV=1	1.552	2	1	1	1	714	81.6	6.42	0	101745118	RNA metabolism OR transcription;other metabolic processes	nucleus	nucleic acid binding activity;other molecular function
Medium	H9JXB0	COX6C domain-containing protein OS=Bombyx mori OX=7091 GN=101746562 PE=3 SV=1	1.551	10	1	1	1	78	8.8	9.76	0	101746562		other membranes;mitochondrion		760152
Medium	H9JBT1	BAG domain-containing protein Samui OS=Bombyx mori OX=7091 PE=4 SV=1	1.551	1	1	1	1	687	77	5.78	0				other molecular function	354956
Medium	H9JFX9	Uncharacterized protein OS=Bombyx mori OX=7091 PE=4 SV=1	1.547	4	1	1	1	394	43.4	5.53	0		other biological processes	other cell component	enzyme regulator activity	616638
Medium	H9JPJ9	Uncharacterized protein OS=Bombyx mori OX=7091 PE=4 SV=1	1.537	1	1	1	1	1011	115.6	5.24	0				other molecular function	218828
Medium	H9JJF7	Uncharacterized protein OS=Bombyx mori OX=7091 PE=4 SV=1	1.512	1	1	3	1	652	71.4	8	0					13828659
Medium	H9JAV8	39S ribosomal protein L50, mitochondrial OS=Bombyx mori OX=7091 PE=3 SV=1	1.509	7	1	1	1	174	19.7	9.58	0			mitochondrion;translational apparatus		2.5286e+06
Medium	H9JBG4	Complex I-ESSS OS=Bombyx mori OX=7091 GN=101739775 PE=3 SV=1	1.506	5	1	1	1	143	16.5	7.01	1.61	101739775		other membranes		466909
Medium	H9J8T9	Uncharacterized protein OS=Bombyx mori OX=7091 PE=3 SV=1	1.501	1	1	2	1	680	76.6	8.34	3.82				other molecular function	16406015
Medium	H9IWT9	Uncharacterized protein OS=Bombyx mori OX=7091 GN=101740172 PE=4 SV=1	1.497	1	1	1	1	536	61.8	8.51	0	101740172				1.51354e+06
Medium	H9JE53	RING-type domain-containing protein OS=Bombyx mori OX=7091 PE=4 SV=1	1.493	3	1	1	1	434	47.9	7.78	0		protein metabolism;other metabolic processes		other molecular function
Medium	H9JV14	Uncharacterized protein OS=Bombyx mori OX=7091 PE=4 SV=1	1.491	6	1	1	1	251	27.9	9.41	0					1.29055e+06
Medium	H9IUN5	Uncharacterized protein OS=Bombyx mori OX=7091 PE=4 SV=1	1.452	1	1	1	1	857	92.7	5.57	0				other molecular function	2.07879e+06
Medium	H9J6X8	Translocation protein SEC62 OS=Bombyx mori OX=7091 PE=3 SV=1	1.445	3	1	1	1	362	41.1	7.09	0		transport	other membranes;ER/Golgi		699234
Medium	H9IUS9	Uncharacterized protein OS=Bombyx mori OX=7091 PE=3 SV=1	1.44	1	1	1	1	820	91.7	6.16	0		protein metabolism;other metabolic processes;other biological processes	mitochondrion;translational apparatus	translation activity;nucleic acid binding activity
Medium	H9JWB1	Uncharacterized protein OS=Bombyx mori OX=7091 PE=4 SV=1	1.438	12	1	1	1	58	6.7	8.79	1.63					281745
Medium	H9JGA4	Uncharacterized protein OS=Bombyx mori OX=7091 PE=3 SV=1	1.431	1	1	1	1	908	101.6	5.17	0				other molecular function	400719
Medium	H9J7J2	Cnd1 domain-containing protein OS=Bombyx mori OX=7091 PE=4 SV=1	1.423	4	1	1	1	480	54	8.81	0		cell cycle OR cell proliferation;cell organization and biogenesis	nucleus		268483
Medium	H9JRJ3	Uncharacterized protein OS=Bombyx mori OX=7091 PE=4 SV=1	1.408	10	1	1	1	67	7.5	9.52	1.63					1.01915e+06
Medium	H9IUZ4	Phospholipid-transporting ATPase OS=Bombyx mori OX=7091 PE=3 SV=1	1.405	1	1	1	1	1118	125.4	7.14	0		cell organization and biogenesis;transport	other membranes	transporter activity;other molecular function	492068
Medium	H9JRG2	Carboxylic ester hydrolase OS=Bombyx mori OX=7091 PE=3 SV=1	1.394	2	1	1	1	477	52.8	5.68	0				other molecular function	909753
Medium	H9IZY4	WD repeat-containing protein on Y chromosome OS=Bombyx mori OX=7091 PE=4 SV=1	1.385	1	1	1	1	895	101.7	6.27	1.63					1.5941e+06
Medium	H9J1D1	Replication factor C subunit 1 OS=Bombyx mori OX=7091 GN=101736557 PE=3 SV=1	1.384	1	1	1	1	1050	118	9.09	0	101736557	DNA metabolism;other metabolic processes;stress response	nucleus;other cell component	nucleic acid binding activity;other molecular function	1.07856e+06
Medium	H9J484	Uncharacterized protein OS=Bombyx mori OX=7091 PE=4 SV=1	1.384	1	1	1	1	1152	131.8	6.25	0					1.53562e+06
Medium	H9IS88	BUD13 homolog OS=Bombyx mori OX=7091 GN=101736259 PE=3 SV=1	1.367	1	1	1	1	641	75.1	9.88	1.76	101736259
Medium	H9JHH2	Centrosomal protein of 162 kDa OS=Bombyx mori OX=7091 PE=3 SV=1	1.335	1	1	2	1	507	58.9	9.52	3.54		cell organization and biogenesis	cytoskeleton;other cell component		13232384
Medium	H9J6E4	Deacetylase sirtuin-type domain-containing protein OS=Bombyx mori OX=7091 PE=4 SV=1	1.335	2	1	2	1	623	70.7	5.8	1.7				other molecular function
Medium	H9JFX4	FAD-binding PCMH-type domain-containing protein OS=Bombyx mori OX=7091 PE=3 SV=1	1.328	0	1	1	1	1214	134.1	6.74	0			other cytoplasmic organelle	other molecular function	879431
Medium	H9JJ57	Uncharacterized protein OS=Bombyx mori OX=7091 PE=4 SV=1	1.324	1	1	1	1	1341	151.1	9.11	0				kinase activity	216422
Medium	H9J5H5	Structural maintenance of chromosomes protein 2 OS=Bombyx mori OX=7091 PE=3 SV=1	1.294	1	1	1	1	1127	125.6	8.32	0		cell organization and biogenesis	nucleus;other cell component	other molecular function	452816
Medium	H9JPE4	Fatty acyl-CoA reductase OS=Bombyx mori OX=7091 PE=3 SV=1	1.294	2	1	1	1	465	53	8.85	1.74		other metabolic processes		other molecular function	343626
Medium	H9J774	Uncharacterized protein OS=Bombyx mori OX=7091 PE=4 SV=1	1.291	14	1	1	1	126	15	10.29	0					2.22357e+06
Medium	H9IYG1	Uncharacterized protein OS=Bombyx mori OX=7091 PE=4 SV=1	1.285	5	1	1	1	270	30.1	8.37	0					656920
Medium	H9JN01	RING-type E3 ubiquitin transferase OS=Bombyx mori OX=7091 PE=4 SV=1	1.281	2	1	1	1	399	44	9.17	0		protein metabolism;other metabolic processes		other molecular function	1.99068e+06
Medium	H9JEK8	Brix domain-containing protein OS=Bombyx mori OX=7091 GN=101736576 PE=4 SV=1	1.251	4	1	1	1	280	33	9.66	0	101736576	RNA metabolism OR transcription;other metabolic processes		nucleic acid binding activity	1.67183e+06
Medium	H9JER3	5-aminolevulinate synthase OS=Bombyx mori OX=7091 GN=101738292 PE=3 SV=1	1.246	1	1	1	1	507	55.5	8.15	0	101738292	other metabolic processes	mitochondrion	other molecular function	775701
Medium	H9IW39	PWWP domain-containing protein OS=Bombyx mori OX=7091 PE=4 SV=1	1.243	1	1	1	1	1944	213.4	5.55	0					538326
Medium	H9JSJ2	Uncharacterized protein OS=Bombyx mori OX=7091 PE=4 SV=1	1.242	3	1	1	1	446	45.8	9	0				nucleic acid binding activity	690500
Medium	H9JHQ7	Uncharacterized protein OS=Bombyx mori OX=7091 PE=4 SV=1	1.239	4	1	1	1	414	46.2	8.27	0		transport	other membranes	transporter activity	1.26607e+06
Medium	H9JNM9	Suf domain-containing protein OS=Bombyx mori OX=7091 PE=4 SV=1	1.236	1	1	1	1	749	86.4	7.91	0		RNA metabolism OR transcription;other metabolic processes	nucleus		325232
Medium	H9JLT7	Ubiquitinyl hydrolase 1 OS=Bombyx mori OX=7091 PE=3 SV=1	1.235	4	1	1	1	262	30.4	4.93	0		protein metabolism;other metabolic processes		other molecular function
Medium	H9JA22	UNC80 domain-containing protein OS=Bombyx mori OX=7091 PE=4 SV=1	1.217	1	1	1	1	3023	339	8.51	0
Medium	H9JNZ4	Uncharacterized protein OS=Bombyx mori OX=7091 GN=101736017 PE=4 SV=1	1.214	1	1	1	1	693	80.5	7.56	0	101736017				726477
Medium	D6RVR8	Calcium/calmodulin-dependent protein kinase OS=Bombyx mori OX=7091 GN=CaMKII PE=2 SV=1	1.198	4	1	1	1	510	57.5	7.21	0	CaMKII			kinase activity;other molecular function
Medium	H9J2I0	ATP-dependent 6-phosphofructokinase OS=Bombyx mori OX=7091 PE=3 SV=1	1.175	1	1	1	1	812	89.4	7.42	0		other metabolic processes	other cell component	kinase activity;other molecular function	402483
Medium	H9JLF0	NADH dehydrogenase [ubiquinone] 1 subunit C2 OS=Bombyx mori OX=7091 PE=3 SV=2	1.172	11	1	1	1	108	12.4	7.64	0		other metabolic processes	other membranes;mitochondrion		263614
Medium	H9ISH8	Uncharacterized protein OS=Bombyx mori OX=7091 PE=4 SV=1	1.167	1	1	1	1	711	77.5	3.81	0					2.22757e+06
Medium	H9IXM6	PRKG1_interact domain-containing protein OS=Bombyx mori OX=7091 PE=4 SV=1	1.163	6	1	1	1	200	22.3	9.52	0				other molecular function	1168950
Medium	H9J143	RNA-directed RNA polymerase OS=Bombyx mori OX=7091 PE=4 SV=1	1.162	1	1	1	1	1456	166.9	8.09	0		RNA metabolism OR transcription;other metabolic processes	other cell component	other molecular function	803524
Medium	H9JGP2	tRNA pseudouridine synthase OS=Bombyx mori OX=7091 PE=3 SV=1	1.161	3	1	1	1	429	49.3	6.74	0		RNA metabolism OR transcription;other metabolic processes		nucleic acid binding activity;other molecular function
Medium	H9JX53	ATP-grasp domain-containing protein OS=Bombyx mori OX=7091 PE=4 SV=1	1.144	4	1	1	1	358	38.6	6.79	0		other metabolic processes		other molecular function	320854
Medium	H9JB50	Uncharacterized protein OS=Bombyx mori OX=7091 PE=3 SV=1	1.136	1	1	1	1	709	78.3	6.61	0			other membranes;mitochondrion	other molecular function	673148
Medium	H9JWZ9	KH domain-containing protein OS=Bombyx mori OX=7091 GN=101745618 PE=3 SV=1	1.136	2	1	1	1	247	27.8	9.83	0	101745618		nucleus	nucleic acid binding activity	724291
Medium	H9JVS8	Uncharacterized protein OS=Bombyx mori OX=7091 PE=4 SV=1	1.133	2	1	1	1	385	41	8.24	0			other membranes		64689308
Medium	H9JTJ4	Protein kinase domain-containing protein OS=Bombyx mori OX=7091 PE=4 SV=1	1.115	1	1	1	1	1729	192.6	6.64	0				kinase activity;other molecular function	827542
Medium	H9IYI0	DUF3421 domain-containing protein OS=Bombyx mori OX=7091 GN=101739569 PE=4 SV=1	1.115	3	1	1	1	248	26.6	7.18	0	101739569				4.07956e+06
Medium	H9J1M2	MFS domain-containing protein OS=Bombyx mori OX=7091 PE=4 SV=1	1.111	6	1	1	1	438	47.6	7.05	2.14		transport	other membranes	transporter activity	14780949
